# Supplementary material for: Meta-analysis and co-expression analysis revealed stable QTL and candidate genes conferring resistances to Fusarium and Gibberella ear rots while reducing mycotoxin contamination in maize
Source: Front Plant Sci. 2022 Oct 31;13:1050891. doi: 10.3389/fpls.2022.1050891 (PMC9662303; doi:10.3389/fpls.2022.1050891)
Supplement: Supplementary file 1 [file DataSheet_1.zip]

Archive with 9 entries (8 files):
- Supplementary Files 1-8/
- Supplementary Files 1-8/Supplementary File 1.xlsx
- Supplementary Files 1-8/Supplementary File 2.pdf
- Supplementary Files 1-8/Supplementary File 3.zip
- Supplementary Files 1-8/Supplementary File 4.xlsx
- Supplementary Files 1-8/Supplementary File 5.pdf
- Supplementary Files 1-8/Supplementary File 6.xlsx
- Supplementary Files 1-8/Supplementary File 7.xlsx
- Supplementary Files 1-8/Supplementary File 8.xlsx
