# Supplementary material for: Meta-analysis and co-expression analysis revealed stable QTL and candidate genes conferring resistances to Fusarium and Gibberella ear rots while reducing mycotoxin contamination in maize
Source: Front Plant Sci. 2022 Oct 31;13:1050891. doi: 10.3389/fpls.2022.1050891 (PMC9662303; doi:10.3389/fpls.2022.1050891)
Supplement: Supplementary file 1 [file DataSheet_1.zip › Supplementary Files 1-8/Supplementary File 1.xlsx]

## Sheet: Sheet3
Supplementary File 1: Information recorded on quantitative trait loci (QTL) reported by 15 SNP-based studies on resistance to Fusarium and Gibberella ear rots related traits in maize. QTL highlighted in grey were not inculded in the meta-analysis.
References	QTL Number (projected)	Chromosome	Source of resistance	Disease	Trait	Left linked markers	Right linked markers	LOD score (or F value)	Phenotypic variance explained (PVE)	Population type	Population size	QTL CI (cM)	QTL position on consensus map (cM)	CI Start (cM)	CI Stop (cM)
Chen et al 2016	qFER1	1	CML495	Fusarium ear rot (FER)	Kernel resistance (KR)	PZA03168_5	PZA01267_3	3.68	0.06	DH	201	23.8	185.03	173.13	196.93
Chen et al 2016	qFER2	1	CML495	Fusarium ear rot (FER)	Kernel resistance (KR)	PHM5480_17	PHM14614_22	4.77	0.06	DH	201	23.8	252.35	240.45	264.25
Chen et al 2016	qFER3	1	CML492	Fusarium ear rot (FER)	Kernel resistance (KR)	PZA02490_1	PZA00240_6	8.08	0.11	F2	277	17.39	19.34	10.65	28.04
Feng et al 2022	qFER35	1	B73xparviglumis	Fusarium ear rot (FER)	Kernel resistance (KR)	Bin1.188	Bin1.189	3.64	0.14	RIL	113
Feng et al 2022	qFER36	1	Zheng58xparviglumis	Fusarium ear rot (FER)	Kernel resistance (KR)	Bin_1.032	Bin_1.033	3.56	0.03	RIL	122
Galiano-Caneiro et al 2021	qGER20	1	T3	Gibberella ear rot (GER)	Silk resistance (SR)	PZE-101036862	PZE-101039351	5.57	0.07	DH	266	15.41	61.44	53.74	69.15
Galic et al 2019	qFER33	1	IBMSyn4	Fusarium ear rot (FER)	Kernel resistance (KR)			3.77	0.06	RIL	191
Giomi et al 2021	qFER21	1	LP4637	Fusarium ear rot (FER)	Silk resistance (SR)	rs128812086	rs131183827	12.4	0.06	RIL	120	22.64	121.3	109.98	132.62
Guo et al 2022	qFER34	1	8107	Fusarium ear rot (FER)	Kernel resistance (KR)	7–122,540,432	10–132,721,719	5.1	0.08	F2	220
Han et al 2016	qGER29	1	UH006 and UH007	Gibberella ear rot (GER)	Deoxynivalenol accumulation (DON)			3	0.06	DH	639
Han et al 2016	qGER30	1	UH006 and UH007	Gibberella ear rot (GER)	Deoxynivalenol accumulation (DON)			3	0.05	DH	639
Han et al 2016	qGER31	1	UH006 and UH007	Gibberella ear rot (GER)	Silk resistance (SR)			3	0.1	DH	639
Han et al 2016	qGER32	1	UH006 and UH007	Gibberella ear rot (GER)	Silk resistance (SR)			3	0.05	DH	639
Han et al 2018	qGER17	1	Flint	Gibberella ear rot (GER)	Deoxynivalenol accumulation (DON)	SYN11494		3	0.19	DH	114	13.25	17.34	10.72	23.97
Han et al 2018	qGER18	1	Flint	Gibberella ear rot (GER)	Deoxynivalenol accumulation (DON)	PZE-101242721		3	0.16	DH	114	15.73	247.63	239.77	255.5
Kebede et al 2016	qGER4	1	CO441	Gibberella ear rot (GER)	Kernel resistance (KR)	S1_90229505	S1_96327799	5.56	0.04	RIL	410	9.94	103.9	98.93	108.87
Kebede et al 2016	qGER5	1	CO441	Gibberella ear rot (GER)	Husk coverage (HC)	S1_174016748	S1_177056029	11.8	0.1	RIL	410	3.98	125.92	123.93	127.91
Kebede et al 2016	qGER6	1	CO441	Gibberella ear rot (GER)	Husk coverage (HC)	S1_240493510	S1_243217390	7.97	0.06	RIL	410	6.63	217.67	214.36	220.99
Kebede et al 2016	qGER7	1	CO441	Gibberella ear rot (GER)	Kernel dry-down rate (KDD)	S1_11987920	S1_12312227	4.56	0.04	RIL	410	9.94	27.9	22.93	32.87
Kebede et al 2016	qGER8	1	CO441	Gibberella ear rot (GER)	Kernel dry-down rate (KDD)	S1_90229505	S1_96327799	6.15	0.05	RIL	410	7.95	103.9	99.93	107.88
Kebede et al 2016	qGER9	1	CO441	Gibberella ear rot (GER)	Silk resistance (SR)	S1_15067854	S1_15805570	5.87	0.04	RIL	410	9.94	36.9	31.93	41.87
Kebede et al 2016	qGER10	1	CO441	Gibberella ear rot (GER)	Silk resistance (SR)	S1_21721400	S1_22738143	8.58	0.05	RIL	410	7.95	47.9	43.93	51.88
Kebede et al 2016	qGER11	1	CO441	Gibberella ear rot (GER)	Silk resistance (SR)	S1_90229505	S1_96327799	8.62	0.05	RIL	410	7.95	104.9	100.93	108.88
Kebede et al 2016	qGER12	1	CO441	Gibberella ear rot (GER)	Kernel resistance (KR)	S1_15067854	S1_15805570	3.93	0.02	RIL	410	19.88	36.9	26.96	46.84
Kebede et al 2016	qGER13	1	CO441	Gibberella ear rot (GER)	Kernel resistance (KR)	S1_26691100	S1_27639510	9.05	0.06	RIL	410	6.63	54.9	51.59	58.22
Maschietto et al 2017	qFER14	1	CO441	Fusarium ear rot (FER)	Kernel resistance (KR)	1ch92268079		9.57	0.11	F2	188	25.63	213.92	201.11	226.74
Maschietto et al 2017	qFER15	1	CO441	Fusarium ear rot (FER)	Fuminosin (FUM)	1ch248925051		6.45	0.05	F2	188	56.38	218.83	190.64	247.02
Maschietto et al 2017	qFER16	1	CO441	Fusarium ear rot (FER)	Fuminosin (FUM)	1ch289346273		5.47	0.04	F2	188	70.48	215.81	180.57	251.05
Wen et al 2020	qGER19	1	JiV203	Gibberella ear rot (GER)	Silk resistance (SR)	e1308885	e1436793	4.89	0.15	F2	175	20.19	65.25	55.16	75.35
Wen et al 2021	qFER22	1	Cheng351	Fusarium ear rot (FER)	Kernel resistance (KR)	e1350431	e1465441	8.11	0.43	F2	117	10.53	131.47	126.21	136.74
Wen et al 2021	qFER23	1	ZW18	Fusarium ear rot (FER)	Kernel resistance (KR)	e1501385	e1169731	5.36	0.2	F2	117	22.65	46.3	34.98	57.63
Wen et al 2021	qFER24	1	Dan598	Fusarium ear rot (FER)	Kernel resistance (KR)	e1335846	e1457730	4.21	0.01	F2	200	265	82.9	0	215.4
Wen et al 2021	qFER25	1	JiV203	Fusarium ear rot (FER)	Kernel resistance (KR)	e1654196	e1148628	5.4	0.05	F2	174	60.92	106.5	76.04	136.96
Wen et al 2021	qFER26	1	JiV203	Fusarium ear rot (FER)	Kernel resistance (KR)	e1100903	e1182999	5.13	0.05	F2	174	60.92	122.3	91.84	152.76
Wen et al 2021	qFER27	1	JiV203	Fusarium ear rot (FER)	Kernel resistance (KR)	e1178476	e1202995	7.4	0.17	F2	174	17.92	186.81	177.85	195.77
Zhou et al 2021	qGER28	1	DH4866	Gibberella ear rot (GER)	Kernel resistance (KR)	SYN10803	SYN2042	4.16	0.06	RIL	204	13.32	133.52	126.86	140.18
Chen et al 2016	qFER5	2	CML495	Fusarium ear rot (FER)	Kernel resistance (KR)	PZA00590_1	PZA02378_7	11.15	0.15	DH	201	9.52	81.12	76.36	85.88
Chen et al 2016	qFER6	2	CML449	Fusarium ear rot (FER)	Kernel resistance (KR)	PHM10404_8		7.95	0.13	F2	272	14.99	108.72	101.23	116.22
Chen et al 2016	qFER7	2	CML449	Fusarium ear rot (FER)	Kernel resistance (KR)	PZA03692_1		10.2	0.16	F2	272	12.18	129.92	123.83	136.01
Chen et al 2016	qFER8	2	CML449	Fusarium ear rot (FER)	Kernel resistance (KR)	PZA00224_4		10.22	0.16	F2	272	12.18	132.12	126.03	138.21
Chen et al 2016	qFER9	2	CML449	Fusarium ear rot (FER)	Kernel resistance (KR)	PHM793_25		9.42	0.15	F2	272	12.99	148.02	141.53	154.52
Feng et al 2022	qFER29	2	B73xdiploperennis	Fusarium ear rot (FER)	Kernel resistance (KR)	Bin2.195	Bin2.196	5.43	0.06	RIL	215
Feng et al 2022	qFER30	2	B73xdiploperennis	Fusarium ear rot (FER)	Kernel resistance (KR)	Bin2.263	Bin2.264	3.46	0.04	RIL	215
Galic et al 2019	qFER28	2	IBMSyn4	Fusarium ear rot (FER)	Kernel resistance (KR)			5.96	0.14	RIL	191
Giomi et al 2016	qGER1	2	LP4637	Gibberella ear rot (GER)	Silk resistance (SR)	bcd1086d	umc259b	6	0.13	RIL	298	4.21	27.43	25.33	29.54
Giomi et al 2016	qFER22	2	LP4637	Fusarium ear rot (FER)	Silk resistance (SR)	bcd1086d	umc259b	6	0.12	RIL	298	4.56	27.43	25.15	29.71
Giomi et al 2021	qFER18	2	LP4637	Fusarium ear rot (FER)	Silk resistance (SR)	rs131313988	rs129037471	20.6	0.17	RIL	120	7.99	61.22	57.23	65.22
Han et al 2016	qGER23	2	UH006 and UH007	Gibberella ear rot (GER)	Deoxynivalenol accumulation (DON)			3	0.07	DH	639
Han et al 2016	qGER24	2	UH006 and UH007	Gibberella ear rot (GER)	Deoxynivalenol accumulation (DON)			3	0.04	DH	639
Han et al 2016	qGER25	2	UH006 and UH007	Gibberella ear rot (GER)	Silk resistance (SR)			3	0.05	DH	639
Han et al 2016	qGER26	2	UH006 and UH007	Gibberella ear rot (GER)	Silk resistance (SR)			3	0.05	DH	639
Han et al 2016	qGER27	2	UH006 and UH007	Gibberella ear rot (GER)	Silk resistance (SR)			3	0.08	DH	639
Han et al 2018	qGER12	2	Dent	Gibberella ear rot (GER)	Deoxynivalenol accumulation (DON)	SYNGENTA1701		3	0.15	DH	130	14.72	38.37	31.01	45.73
Kebede et al 2016	qGER2	2	CO441	Gibberella ear rot (GER)	Silk resistance (SR)	S2_115478109	S2_132952781	14.95	0.09	RIL	410	4.42	79.95	77.74	82.16
Kebede et al 2016	qGER3	2	CO441	Gibberella ear rot (GER)	Kernel resistance (KR)	S2_16363054	S2_17572452	3.45	0.02	RIL	410	19.88	50	40.06	59.94
Kebede et al 2016	qGER4	2	CO441	Gibberella ear rot (GER)	Kernel resistance (KR)	S2_115478109	S2_132952781	8.99	0.06	RIL	410	6.63	79.95	76.64	83.27
Maschietto et al 2017	qFER10	2	CO441	Fusarium ear rot (FER)	Kernel resistance (KR)	2ch15292681		5.5	0.06	F2	188	46.99	75.32	51.83	98.82
Maschietto et al 2017	qFER11	2	CO441	Fusarium ear rot (FER)	Kernel resistance (KR)	2ch38532783		5.67	0.06	F2	188	46.99	97.92	74.43	121.42
Wen et al 2020	qGER13	2	Dan598	Gibberella ear rot (GER)	Silk resistance (SR)	e2253983	e2102115	4.72	0.07	F2	200	37.86	19.9	0.97	38.83
Wen et al 2020	qGER14	2	Dan598	Gibberella ear rot (GER)	Silk resistance (SR)	e2102115	e2229570	7.73	0.24	F2	200	11.04	52.59	47.07	58.11
Wen et al 2020	qGER15	2	JiV203	Gibberella ear rot (GER)	Silk resistance (SR)	e2529463	e2187781	4.92	0.1	F2	175	30.29	91.53	76.39	106.68
Wen et al 2020	qGER16	2	JiV203	Gibberella ear rot (GER)	Silk resistance (SR)	e2529463	e2185012	4.22	0.1	F2	175	30.29	88.3	73.16	103.45
Wen et al 2021	qFER19	2	Dan598	Fusarium ear rot (FER)	Kernel resistance (KR)	e2365995	e2639635	4.88	0.08	F2	200	33.13	97.92	81.36	114.49
Wen et al 2021	qFER20	2	Dan598	Fusarium ear rot (FER)	Kernel resistance (KR)	e2639635	e2206218	4.88	0.13	F2	200	20.38	105.36	95.17	115.55
Wen et al 2021	qFER21	2	JiV203	Fusarium ear rot (FER)	Kernel resistance (KR)	e2284361	e2166077	4.24	0.09	F2	174	33.84	79.25	62.33	96.17
Zhou et al 2021	qGER17	2	DH4866	Gibberella ear rot (GER)	Kernel resistance (KR)	SYN20399	SYN14631	4.06	0.01	RIL	204	79.9	172.87	132.92	212.82
Chen et al 2016	qFER6	3	CML495	Fusarium ear rot (FER)	Kernel resistance (KR)	PZA03647_1	PHM13673_53	3.62	0.04	DH	201	35.7	129.3	111.45	147.15
Chen et al 2016	qFER7	3	CML492	Fusarium ear rot (FER)	Kernel resistance (KR)	PZB02179_1	PHM9914_11	4.85	0.06	F2	277	31.89	113.3	97.36	129.25
Galiano-Caneiro et al 2021	qGER13	3	T3	Gibberella ear rot (GER)	Silk resistance (SR)	SYN1231	PZE-103153708	4.63	0.11	DH	266	9.81	114.96	110.06	119.87
Giomi et al 2016	qGER1	3	LP4637	Gibberella ear rot (GER)	Silk resistance (SR)	rz244b	bnlg1045	6	0.06	RIL	298	9.12	42.5	37.94	47.06
Giomi et al 2016	qGER2	3	LP4637	Gibberella ear rot (GER)	Silk resistance (SR)	bnlg197	umc1140	6	0.12	RIL	298	4.56	93.49	91.21	95.77
Giomi et al 2016	qFER18	3	LP4637	Fusarium ear rot (FER)	Silk resistance (SR)	rz244b	bnlg1045	6	0.05	RIL	298	10.94	42.5	37.03	47.97
Giomi et al 2016	qFER19	3	LP4637	Fusarium ear rot (FER)	Silk resistance (SR)	bnlg197	umc1140	6	0.08	RIL	298	6.84	93.49	90.07	96.91
Giomi et al 2021	qFER14	3	LP4637	Fusarium ear rot (FER)	Silk resistance (SR)	rs132056244	rs131185259	5.2	0.03	RIL	120	45.28	102.46	79.82	125.1
Giomi et al 2021	qFER15	3	LP4637	Fusarium ear rot (FER)	Silk resistance (SR)	rs131183915	rs131182091	12.2	0.07	RIL	120	19.4	102.46	92.76	112.16
Guo et al 2022	qFER23	3	DTMA165	Fusarium ear rot (FER)	Kernel resistance (KR)	3_146089925	3_145898930	4.75	0.11	F2	152
Guo et al 2022	qFER24	3	DTMA165	Fusarium ear rot (FER)	Kernel resistance (KR)	3_207720095	3_208343812	5.06	0.12	F2	152
Guo et al 2022	qFER25	3	DTMA165	Fusarium ear rot (FER)	Kernel resistance (KR)	3_22251150	3_23177675	5.44	0.12	F2	152
Han et al 2016	qGER20	3	UH006 and UH007	Gibberella ear rot (GER)	Deoxynivalenol accumulation (DON)			3	0.07	DH	639
Han et al 2016	qGER21	3	UH006 and UH007	Gibberella ear rot (GER)	Silk resistance (SR)			3	0.05	DH	639
Han et al 2018	qGER22	3	Flint	Gibberella ear rot (GER)	Deoxynivalenol accumulation (DON)	PZE-103000307		3	0.15	DH	114
Kebede et al 2016	qGER3	3	CO441	Gibberella ear rot (GER)	Silk resistance (SR)	S3_15055966	S3_17833073	4.92	0.03	RIL	410	13.25	64	57.38	70.63
Kebede et al 2016	qGER4	3	CO441	Gibberella ear rot (GER)	Kernel resistance (KR)	S3_32107590	S3_180570027	3.69	0.03	RIL	410	13.25	70	63.38	76.63
Kebede et al 2016	qGER5	3	CO441	Gibberella ear rot (GER)	Kernel dry-down rate (KDD)	S3_212267518	S3_213858547	5.09	0.04	RIL	410	9.94	103.36	98.39	108.33
Maschietto et al 2017	qFER8	3	CO441	Fusarium ear rot (FER)	Kernel resistance (KR)	3ch155286584		8.63	0.08	F2	188	35.24	213.92	196.3	231.54
Maschietto et al 2017	qFER9	3	CO441	Fusarium ear rot (FER)	Fuminosin (FUM)	3ch155286584		10.77	0.06	F2	188	46.99	213.92	190.43	237.42
Wen et al 2020	qGER10	3	ZW18	Gibberella ear rot (GER)	Silk resistance (SR)	e3209853	e3217797	5.39	0.1	F2	175	30.29	112.77	97.63	127.92
Wen et al 2021	qFER16	3	ZW18	Fusarium ear rot (FER)	Kernel resistance (KR)	e3167473	e3178603	6.75	0.12	F2	174	25.38	102.46	89.77	115.15
Wen et al 2021	qFER17	3	ZW18	Fusarium ear rot (FER)	Kernel resistance (KR)	e3147676	e3171780	4.09	0.1	F2	174	30.46	93.6	78.37	108.83
Zhou et al 2021	qGER11	3	DH4866	Gibberella ear rot (GER)	Kernel resistance (KR)	PZE-103012466	PZE-103017733	3.84	0.08	RIL	204	9.99	60.1	55.11	65.1
Zhou et al 2021	qGER12	3	DH4866	Gibberella ear rot (GER)	Kernel resistance (KR)	PZE-1031148157	PZE-103124740	4.06	0.05	RIL	204	15.98	138.26	130.27	146.25
Chen et al 2016	qFER1	4	CML492	Fusarium ear rot (FER)	Kernel resistance (KR)	PZA02358_1	PHM3112_9	6.53	0.09	F2	277	21.26	148.1	137.47	158.73
Chen et al 2016	qFER2	4	CML492	Fusarium ear rot (FER)	Kernel resistance (KR)	PHM5572_19	PHM14618_11	3.19	0.04	F2	277	47.83	172.1	148.19	196.02
Feng et al 2022	qFER25	4	Zheng58xparviglumis	Fusarium ear rot (FER)	Kernel resistance (KR)	Bin_4.065	Bin_4.066	20.16	0.26	RIL	122
Guo et al 2022	qFER23	4	8107	Fusarium ear rot (FER)	Kernel resistance (KR)	4_206206369	4_200873587	3.45	0.05	F2	220
Guo et al 2022	qFER24	4	8107	Fusarium ear rot (FER)	Kernel resistance (KR)	4_200703228	4_207282733	3.67	0.06	F2	220
Han et al 2016	qGER21	4	UH006 and UH007	Gibberella ear rot (GER)	Deoxynivalenol accumulation (DON)			3	0.05	DH	639
Han et al 2016	qGER22	4	UH006 and UH007	Gibberella ear rot (GER)	Silk resistance (SR)			3	0.05	DH	639
Kebede et al 2016	qGER7	4	CO441	Gibberella ear rot (GER)	Husk coverage (HC)	S4_152972639	S4_153521908	5.07	0.04	RIL	410	9.94	80	75.03	84.97
Maschietto et al 2017	qFER3	4	CO441	Fusarium ear rot (FER)	Kernel resistance (KR)	4ch239495017		7.94	0.08	F2	188	35.24	262.1	244.48	279.72
Maschietto et al 2017	qFER4	4	CO441	Fusarium ear rot (FER)	Fuminosin (FUM)	4ch2672212		5.61	0.05	F2	188	56.38	26.28	0	54.47
Maschietto et al 2017	qFER5	4	CO441	Fusarium ear rot (FER)	Fuminosin (FUM)	4ch35659578		12.53	0.05	F2	188	56.38	107.35	79.16	135.54
Maschietto et al 2017	qFER6	4	CO441	Fusarium ear rot (FER)	Fuminosin (FUM)	4ch180229652		11.98	0.04	F2	188	70.48	150.37	115.13	185.61
Wen et al 2020	qGER8	4	Dan598	Gibberella ear rot (GER)	Silk resistance (SR)	e4122256	e4524671	4.54	0.09	F2	200	29.44	14.1	0	28.82
Wen et al 2020	qGER9	4	JiV203	Gibberella ear rot (GER)	Silk resistance (SR)	e4246132	e4143886	4.57	0.14	F2	175	21.63	76	65.19	86.82
Wen et al 2020	qGER10	4	JiV203	Gibberella ear rot (GER)	Silk resistance (SR)	e4978482	e4172059	5.05	0.12	F2	175	25.24	96	83.38	108.62
Wen et al 2021	qFER13	4	Cheng351	Fusarium ear rot (FER)	Kernel resistance (KR)	e4163306	e4177040	4.22	0.18	F2	117	25.17	113.65	101.07	126.24
Wen et al 2021	qFER14	4	Cheng351	Fusarium ear rot (FER)	Kernel resistance (KR)	e4167183	e4179848	4.78	0.18	F2	117	25.17	121.6	109.02	134.19
Wen et al 2021	qFER15	4	Dan598	Fusarium ear rot (FER)	Kernel resistance (KR)	e4168591	e4180273	4.96	0.05	F2	200	53	120.55	94.05	147.05
Wen et al 2021	qFER16	4	Dan598	Fusarium ear rot (FER)	Kernel resistance (KR)	e4159211	e4175970	5.15	0.1	F2	200	26.5	108.25	95	121.5
Wen et al 2021	qFER17	4	JiV203	Fusarium ear rot (FER)	Kernel resistance (KR)	e4193285	e4335566	4.31	0.04	F2	174	76.15	65.9	27.83	103.98
Wen et al 2021	qFER18	4	JiV203	Fusarium ear rot (FER)	Kernel resistance (KR)	e4978482	e4172059	7.83	0.22	F2	174	13.85	96	89.08	102.93
Wen et al 2021	qFER19	4	JiV203	Fusarium ear rot (FER)	Kernel resistance (KR)	e4327859	e4163646	8.42	0.18	F2	174	16.92	86.85	78.39	95.31
Wen et al 2021	qFER20	4	JiV203	Fusarium ear rot (FER)	Kernel resistance (KR)	e4168742	e4181802	6.73	0.15	F2	174	20.31	117.3	107.15	127.46
Zhou et al 2021	qGER11	4	DH4866	Gibberella ear rot (GER)	Kernel resistance (KR)	PZE-104021283	SYN1338	4.66	0.06	RIL	204	13.32	108	101.34	114.66
Zhou et al 2021	qGER12	4	DH4866	Gibberella ear rot (GER)	Kernel resistance (KR)	PZE-104123745	SYN22075	8.69	0.1	RIL	204	7.99	224.28	220.29	228.28
Chen et al 2016	qFER4	5	CML495	Fusarium ear rot (FER)	Kernel resistance (KR)	PHM12992_5	PHM2524_4	10.24	0.14	DH	201	10.2	147.11	142.01	152.21
Chen et al 2016	qFER5	5	CML495	Fusarium ear rot (FER)	Kernel resistance (KR)	PHM4647_8		3.06	0.05	F2	268	39.55	155.81	136.04	175.59
Chen et al 2016	qFER6	5	CML495	Fusarium ear rot (FER)	Kernel resistance (KR)	PZA00148_3		4.19	0.07	F2	268	28.25	176.81	162.69	190.94
Chen et al 2016	qFER7	5	CML495	Fusarium ear rot (FER)	Kernel resistance (KR)	PZA02981_2		4.1	0.07	F2	268	28.25	177.21	163.09	191.34
Chen et al 2016	qFER8	5	CML495	Fusarium ear rot (FER)	Kernel resistance (KR)	PHM1899_157		3.08	0.05	F2	268	39.55	190.41	170.64	210.19
Chen et al 2016	qFER9	5	CML495	Fusarium ear rot (FER)	Kernel resistance (KR)	PZA02633_4		2.81	0.05	F2	268	39.55	191.51	171.74	211.29
Chen et al 2016	qFER10	5	CML495	Fusarium ear rot (FER)	Kernel resistance (KR)	PZA02356_7		2.81	0.05	F2	268	39.55	191.61	171.84	211.39
Feng et al 2022	qFER21	5	B73xdiploperennis	Fusarium ear rot (FER)	Kernel resistance (KR)	Bin5.105	Bin5.106	6.15	0.07	RIL	215
Feng et al 2022	qFER22	5	B73xdiploperennis	Fusarium ear rot (FER)	Kernel resistance (KR)	Bin5.177	Bin5.178	17.78	0.22	RIL	215
Feng et al 2022	qFER23	5	B73xparviglumis	Fusarium ear rot (FER)	Kernel resistance (KR)	Bin5.011	Bin5.012	3.57	0.13	RIL	113
Feng et al 2022	qFER24	5	Zheng58xparviglumis	Fusarium ear rot (FER)	Kernel resistance (KR)	Bin_5.109	Bin_5.110	19.74	0.25	RIL	122
Feng et al 2022	qFER25	5	Zheng58xparviglumis	Fusarium ear rot (FER)	Kernel resistance (KR)	Bin_5.116	Bin_5.117	4.5	0.05	RIL	122
Galiano-Caneiro et al 2021	qGER14	5	T3	Gibberella ear rot (GER)	Silk resistance (SR)	PZE-105140020	SYN1173	4.65	0.04	DH	266	26.97	162.53	149.05	176.02
Giomi et al 2016	qFER17	5	LP4637	Fusarium ear rot (FER)	Silk resistance (SR)	bnlg1346	umc2307	6	0.05	RIL	298	10.94	109.44	103.97	114.91
Giomi et al 2016	qGER1	5	LP4637	Gibberella ear rot (GER)	Silk resistance (SR)	bnlg1346	umc2307	6	0.03	RIL	298	18.23	109.44	100.33	118.56
Giomi et al 2021	qFER15	5	LP4637	Fusarium ear rot (FER)	Silk resistance (SR)	rs131179062	rs132226474	6.1	0.05	RIL	120	27.17	104.59	91.01	118.18
Giomi et al 2021	qFER16	5	LP4637	Fusarium ear rot (FER)	Silk resistance (SR)	rs130182539	rs131175728	10.1	0.08	RIL	120	16.98	110.8	102.31	119.29
Han et al 2016	qGER18	5	UH006 and UH007	Gibberella ear rot (GER)	Deoxynivalenol accumulation (DON)			3	0.04	DH	639
Han et al 2016	qGER19	5	UH006 and UH007	Gibberella ear rot (GER)	Silk resistance (SR)			3	0.04	DH	639
Han et al 2018	qGER20	5	Dent	Gibberella ear rot (GER)	Deoxynivalenol accumulation (DON)	PZE-105154147		3	0.17	DH	130
Kebede et al 2016	qGER2	5	CO441	Gibberella ear rot (GER)	Silk resistance (SR)	S5_27534597	S5_29918677	3.63	0.02	RIL	410	19.88	104.58	94.64	114.52
Kebede et al 2016	qGER3	5	CO441	Gibberella ear rot (GER)	Kernel resistance (KR)	S5_196987182	S5_199208460	5.72	0.04	RIL	410	9.94	111.5	106.53	116.47
Maschietto et al 2017	qFER11	5	CO441	Fusarium ear rot (FER)	Kernel resistance (KR)	5ch10243313		9.15	0.1	F2	188	28.19	102.99	88.9	117.09
Maschietto et al 2017	qFER12	5	CO441	Fusarium ear rot (FER)	Fuminosin (FUM)	5ch211812130		19.92	0.08	F2	188	35.24	269.61	251.99	287.23
Wen et al 2020	qGER13	5	JiV203	Gibberella ear rot (GER)	Silk resistance (SR)	e5164882	e5190244	4.04	0.11	F2	175	27.53	109.37	95.61	123.14
Galic et al 2019	qFER12	6	IBMSyn4	Fusarium ear rot (FER)	Kernel resistance (KR)			4.16	0.1	RIL	191
Giomi et al 2021	qFER8	6	LP4637	Fusarium ear rot (FER)	Silk resistance (SR)	rs726122756	rs132333338	4.4	0.03	RIL	120	45.28	44.38	21.74	67.02
Guo et al 2022	qFER13	6	8107	Fusarium ear rot (FER)	Kernel resistance (KR)	6_135452015	6–129,517,562	3.63	0.07	F2	220
Guo et al 2022	qFER14	6	8107	Fusarium ear rot (FER)	Kernel resistance (KR)	6_4840974	6_3988173	3.6	0.05	F2	220
Guo et al 2022	qFER15	6	DTMA165	Fusarium ear rot (FER)	Kernel resistance (KR)	6_152464599	6_152965097	3.46	0.07	F2	152
Han et al 2016	qGER11	6	UH006 and UH007	Gibberella ear rot (GER)	Silk resistance (SR)			3	0.03	DH	639
Kebede et al 2016	qGER1	6	CO441	Gibberella ear rot (GER)	Husk coverage (HC)	S6_145283565	S6_147045723	4.52	0.04	RIL	410	9.94	23.95	18.98	28.92
Kebede et al 2016	qGER2	6	CO441	Gibberella ear rot (GER)	Kernel dry-down rate (KDD)	S6_147908875	S6_148828099	9.56	0.08	RIL	410	4.97	24.21	21.73	26.7
Maschietto et al 2017	qFER3	6	CO441	Fusarium ear rot (FER)	Kernel resistance (KR)	6ch85961919		19.47	0.14	F2	188	20.14	26	15.93	36.07
Maschietto et al 2017	qFER4	6	CO441	Fusarium ear rot (FER)	Fuminosin (FUM)	6ch85961916		7.88	0.04	F2	188	70.48	26	0	61.24
Maschietto et al 2017	qFER5	6	CO441	Fusarium ear rot (FER)	Fuminosin (FUM)	6ch141801055		6.24	0.03	F2	188	93.97	24.68	0	71.67
Wen et al 2020	qGER6	6	ZW18	Gibberella ear rot (GER)	Silk resistance (SR)	e6139044	e6156117	6.52	0.1	F2	200	26.5	24.21	10.96	37.46
Wen et al 2020	qGER7	6	ZW18	Gibberella ear rot (GER)	Silk resistance (SR)	e6474677	e6275253	4.74	0.1	F2	175	30.29	14.5	0	29.65
Wen et al 2021	qFER9	6	ZW18	Fusarium ear rot (FER)	Kernel resistance (KR)	e6139044	e6156117	4.82	0.09	F2	200	29.44	24.21	9.49	38.93
Wen et al 2021	qFER10	6	ZW18	Fusarium ear rot (FER)	Kernel resistance (KR)	e6979137	e6150519	4.7	0.04	F2	174	76.15	24.21	0	62.29
Feng et al 2022	qFER19	7	B73xdiploperennis	Fusarium ear rot (FER)	Kernel resistance (KR)	Bin7.043	Bin7.044	2.68	0.03	RIL	215
Feng et al 2022	qFER20	7	Zheng58xparviglumis	Fusarium ear rot (FER)	Kernel resistance (KR)	Bin_7.033	Bin_7.034	2.75	0.02	RIL	122
Guo et al 2022	qFER16	7	8107	Fusarium ear rot (FER)	Kernel resistance (KR)	7_12220525	7_11670732	3.84	0.06	F2	220
Guo et al 2022	qFER17	7	8107	Fusarium ear rot (FER)	Kernel resistance (KR)	7_12220525	7_11670732	5.62	0.09	F2	220
Guo et al 2022	qFER18	7	DTMA165	Fusarium ear rot (FER)	Kernel resistance (KR)	7_2461341	7_2583141	3.02	0.08	F2	152
Han et al 2016	qGER14	7	UH006 and UH007	Gibberella ear rot (GER)	Silk resistance (SR)			3	0.02	DH	639
Han et al 2018	qGER15	7	Flint	Gibberella ear rot (GER)	Deoxynivalenol accumulation (DON)	PZE-107039304		3	0.18	DH	114
Kebede et al 2016	qGER1	7	CO441	Gibberella ear rot (GER)	Husk coverage (HC)	S7_147202663	S7_150018614	7.66	0.06	RIL	410	6.63	88.31	85	91.63
Maschietto et al 2017	qFER2	7	CO441	Fusarium ear rot (FER)	Fuminosin (FUM)	7ch31316454		6.32	0.13	F2	188	21.69	107.46	96.62	118.31
Wen et al 2020	qGER4	7	Cheng351	Gibberella ear rot (GER)	Silk resistance (SR)	e7685785	e7915418	8.23	0.42	F2	118	10.69	107.39	102.05	112.74
Wen et al 2020	qGER5	7	Cheng351	Gibberella ear rot (GER)	Silk resistance (SR)	e7858737	e7112633	9.13	0.34	F2	118	13.21	116.1	109.5	122.71
Wen et al 2020	qGER6	7	Dan598	Gibberella ear rot (GER)	Silk resistance (SR)	e7920091	e7706437	6	0.16	F2	200	16.56	52.8	44.52	61.08
Wen et al 2020	qGER7	7	Dan598	Gibberella ear rot (GER)	Silk resistance (SR)	e7503928	e7185207	5.73	0.15	F2	200	17.67	40.75	31.92	49.59
Wen et al 2020	qGER8	7	Dan598	Gibberella ear rot (GER)	Silk resistance (SR)	e7795639	e7311445	6.71	0.14	F2	200	18.93	49.2	39.74	58.67
Wen et al 2020	qGER9	7	JiV203	Gibberella ear rot (GER)	Silk resistance (SR)	e7132189	e7160102	4.08	0.05	F2	175	60.57	80.53	50.25	110.82
Wen et al 2021	qFER11	7	Cheng351	Fusarium ear rot (FER)	Kernel resistance (KR)	e7920091	e7291681	7	0.19	F2	117	23.84	91.59	79.67	103.51
Wen et al 2021	qFER12	7	Dan598	Fusarium ear rot (FER)	Kernel resistance (KR)	e7503928	e7195003	5.25	0.13	F2	200	20.38	42.25	32.06	52.44
Wen et al 2021	qFER13	7	Dan598	Fusarium ear rot (FER)	Kernel resistance (KR)	e7503928	e7706437	7.71	0.18	F2	200	14.72	46.65	39.29	54.01
Yuan et al 2020	qGER3	7	M017	Gibberella ear rot (GER)	Silk resistance (SR)	chr07.1317.5	chr07.1321.5	16.08	0.33	DH	298	2.92	72.31	70.85	73.77
Zhou et al 2021	qGER10	7	DH4866	Gibberella ear rot (GER)	Kernel resistance (KR)	SYN22175	PZE-107091680	3.32	0.04	RIL	204	19.98	96.16	86.17	106.15
Guo et al 2022	qFER11	8	DTMA165	Fusarium ear rot (FER)	Kernel resistance (KR)	8_149002909	8_149129567	4.43	0.09	F2	152
Kebede et al 2016	qGER1	8	CO441	Gibberella ear rot (GER)	Silk resistance (SR)	S8_10284997	S8_12935715	9.27	0.06	RIL	410	6.63	24	20.69	27.32
Kebede et al 2016	qGER2	8	CO441	Gibberella ear rot (GER)	Silk resistance (SR)	S8_149983242	S8_150316218	7.91	0.05	RIL	410	7.95	80.8	76.83	84.78
Kebede et al 2016	qGER3	8	CO441	Gibberella ear rot (GER)	Kernel resistance (KR)	S8_10284997	S8_12935715	5.93	0.04	RIL	410	9.94	27	22.03	31.97
Kebede et al 2016	qGER4	8	CO441	Gibberella ear rot (GER)	Kernel resistance (KR)	S8_157638864	S8_158567457	4.4	0.03	RIL	410	13.25	91.8	85.18	98.43
Kebede et al 2016	qGER5	8	CO441	Gibberella ear rot (GER)	Kernel dry-down rate (KDD)	S8_148209487	S8_149983242	5.67	0.04	RIL	410	9.94	79.8	74.83	84.77
Kebede et al 2016	qGER6	8	CO441	Gibberella ear rot (GER)	Kernel dry-down rate (KDD)	S8_167983041	S8_168815355	4.56	0.04	RIL	410	9.94	113.96	108.99	118.93
Maschietto et al 2017	qFER7	8	CO441	Fusarium ear rot (FER)	Kernel resistance (KR)	8ch152286794		5.82	0.09	F2	188	31.32	112.36	96.7	128.02
Wen et al 2021	qFER9	8	Dan598	Fusarium ear rot (FER)	Kernel resistance (KR)	e8137987	e8125741	4.51	0.1	F2	200	26.5	53.55	40.3	66.8
Wen et al 2021	qFER10	8	Dan598	Fusarium ear rot (FER)	Kernel resistance (KR)	e8228805	e8141137	4.79	0.08	F2	200	33.13	62.15	45.59	78.72
Zhou et al 2021	qGER8	8	DH4866	Gibberella ear rot (GER)	Kernel resistance (KR)	PZE-108081311	PZE-108091439	5.11	0.07	RIL	204	11.41	118.07	112.37	123.78
Chen et al 2016	qFER4	9	CML492	Fusarium ear rot (FER)	Kernel resistance (KR)	sh1_12	PHM9374_5	3.47	0.04	F2	277	47.83	45.37	21.46	69.29
Han et al 2016	qGER21	9	UH006 and UH007	Gibberella ear rot (GER)	Silk resistance (SR)			3	0.08	DH	639
Han et al 2016	qGER22	9	UH006 and UH007	Gibberella ear rot (GER)	Silk resistance (SR)			3	0.06	DH	639
Han et al 2016	qGER23	9	UH006 and UH007	Gibberella ear rot (GER)	Deoxynivalenol accumulation (DON)			3	0.04	DH	639
Han et al 2018	qGER11	9	Flint	Gibberella ear rot (GER)	Deoxynivalenol accumulation (DON)	PZE-109079433		3	0.21	DH	114	11.99	126.51	120.52	132.51
Han et al 2018	qGER12	9	Flint	Gibberella ear rot (GER)	Deoxynivalenol accumulation (DON)	SYN26913		3	0.15	DH	114	16.78	144.31	135.92	152.7
Kebede et al 2016	qGER1	9	CO441	Gibberella ear rot (GER)	Silk resistance (SR)	S9_3312815	S9_3909525	4.6	0.03	RIL	410	13.25	9	2.38	15.63
Kebede et al 2016	qGER2	9	CO441	Gibberella ear rot (GER)	Silk resistance (SR)	S9_145375453	S9_147158820	3.57	0.02	RIL	410	19.88	96.42	86.48	106.36
Kebede et al 2016	qGER3	9	CO441	Gibberella ear rot (GER)	Husk coverage (HC)	S9_152759839	S9_153451660	4.33	0.03	RIL	410	13.25	89.07	82.45	95.7
Maschietto et al 2017	qFER5	9	CO441	Fusarium ear rot (FER)	Kernel resistance (KR)	9ch77768666		5.11	0.09	F2	188	31.32	81.13	65.47	96.79
Maschietto et al 2017	qFER6	9	CO441	Fusarium ear rot (FER)	Kernel resistance (KR)	9ch147073999		4.83	0.05	F2	188	56.38	105.81	77.62	134
Maschietto et al 2017	qFER7	9	CO441	Fusarium ear rot (FER)	Kernel resistance (KR)	9ch152032473		8.88	0.05	F2	188	56.38	156.27	128.08	184.46
Maschietto et al 2017	qFER8	9	CO441	Fusarium ear rot (FER)	Fuminosin (FUM)	9ch120504202		8.31	0.04	F2	188	70.48	89.13	53.89	124.37
Maschietto et al 2017	qFER9	9	CO441	Fusarium ear rot (FER)	Fuminosin (FUM)	9ch147547533		10.86	0.06	F2	188	46.99	115.27	91.78	138.77
Maschietto et al 2017	qFER10	9	CO441	Fusarium ear rot (FER)	Fuminosin (FUM)	9ch154004726		11.28	0.06	F2	188	46.99	147.58	124.09	171.08
Wen et al 2020	qGER13	9	Dan598	Gibberella ear rot (GER)	Silk resistance (SR)	e9245730	e9117051	5.39	0.06	F2	200	44.17	22.29	0.2	44.38
Wen et al 2020	qGER14	9	ZW18	Gibberella ear rot (GER)	Silk resistance (SR)	e9226562	e9117021	4.61	0.06	F2	175	50.48	68.17	42.93	93.41
Wen et al 2020	qGER15	9	ZW18	Gibberella ear rot (GER)	Silk resistance (SR)	e9432770	e9134502	5.41	0.1	F2	175	30.29	74.14	59	89.29
Wen et al 2021	qFER17	9	ZW18	Fusarium ear rot (FER)	Kernel resistance (KR)	e9226562	e9117021	4.38	0.06	F2	174	50.77	68.17	42.79	93.56
Wen et al 2021	qFER18	9	ZW18	Fusarium ear rot (FER)	Kernel resistance (KR)	e9599745	e9450920	5.53	0.06	F2	174	50.77	39.02	13.64	64.41
Wen et al 2021	qFER19	9	ZW18	Fusarium ear rot (FER)	Kernel resistance (KR)	e9432770	e9130925	6.81	0.04	F2	174	76.15	74.63	36.56	112.71
Wen et al 2021	qFER20	9	ZW18	Fusarium ear rot (FER)	Kernel resistance (KR)	e9217333	e9109610	7.53	0.06	F2	174	50.77	63.97	38.59	89.36
Zhou et al 2021	qGER16	9	DH4866	Gibberella ear rot (GER)	Kernel resistance (KR)	PZE-109076582	PZE-109089936	4	0.04	RIL	204	19.98	81.79	71.8	91.78
Chen et al 2016	qFER2	10	CML492	Fusarium ear rot (FER)	Kernel resistance (KR)	PHM4066_11	PZA03607_1	5.28	0.08	F2	277	23.92	56.03	44.07	67.99
Feng et al 2022	qFER12	10	B73xdiploperennis	Fusarium ear rot (FER)	Kernel resistance (KR)	Bin10.042	Bin10.043	8.52	0.09	RIL	215
Feng et al 2022	qFER13	10	B73xdiploperennis	Fusarium ear rot (FER)	Kernel resistance (KR)	Bin10.140	Bin10.141	4.52	0.05	RIL	215
Feng et al 2022	qFER14	10	B73xparviglumis	Fusarium ear rot (FER)	Kernel resistance (KR)	Bin10.099	Bin10.100	3.21	0.12	RIL	113
Guo et al 2022	qFER8	10	8107	Fusarium ear rot (FER)	Kernel resistance (KR)	10_5950173	10_6354317	3.53	0.06	F2	220
Guo et al 2022	qFER9	10	DTMA165	Fusarium ear rot (FER)	Kernel resistance (KR)	10_1560144	10_82343673	3.76	0.09	F2	152
Guo et al 2022	qFER10	10	DTMA165	Fusarium ear rot (FER)	Kernel resistance (KR)	10_148919760	10_139317036	3.69	0.09	F2	152
Guo et al 2022	qFER11	10	DTMA165	Fusarium ear rot (FER)	Kernel resistance (KR)	10_148919760	10_139317036	3.34	0.13	F2	152
Han et al 2016	qGER6	10	UH006 and UH007	Gibberella ear rot (GER)	Deoxynivalenol accumulation (DON)			3	0.06	DH	639
Han et al 2016	qGER7	10	UH006 and UH007	Gibberella ear rot (GER)	Silk resistance (SR)			3	0.07	DH	639
Kebede et al 2016	qGER1	10	CO441	Gibberella ear rot (GER)	Kernel resistance (KR)	S10_25563269	S10_26358442	5.74	0.04	RIL	410	9.94	40	35.03	44.97
Wen et al 2020	qGER3	10	ZW18	Gibberella ear rot (GER)	Silk resistance (SR)	e1046663	e1063755	5.78	0.1	F2	118	44.92	41.75	19.29	64.21
Zhou et al 2021	qGER4	10	DH4866	Gibberella ear rot (GER)	Kernel resistance (KR)	PZE-110080741	PZE-110085540	3.15	0.01	RIL	204	79.9	75.21	35.26	115.16
Zhou et al 2021	qGER5	10	DH4866	Gibberella ear rot (GER)	Kernel resistance (KR)	PZE-110105429	PZE-110109364	3.08	0.01	RIL	204	79.9	128.67	88.72	168.62
