# Supplementary material for: Meta-analysis and co-expression analysis revealed stable QTL and candidate genes conferring resistances to Fusarium and Gibberella ear rots while reducing mycotoxin contamination in maize
Source: Front Plant Sci. 2022 Oct 31;13:1050891. doi: 10.3389/fpls.2022.1050891 (PMC9662303; doi:10.3389/fpls.2022.1050891)
Supplement: Supplementary file 1 [file DataSheet_1.zip › Supplementary Files 1-8/Supplementary File 4.xlsx]

## Sheet: Sheet1
Supplementary File 4: Characterization of meta-QTL (MQTL) identified based on the 15 QTL mapping studies. CI = confidence interval, PVE = phenotypic variance explained, FER = Fusarium ear rot, GER = Gibberella ear rot, SR = silk resistance, KR = kernel resistance, DON = Deoxynivalenol accumulation, FUM = fuminosin accumulation, KDD = kernel dry-down rate, HC = husk coverage. Meta-QTL name referre…
MQTL	Peak (cM)	CI 95% (cM)	Disease and trait		Number of QTL	Average QTL contribution (%)	Number of populations	PVE (%)	Left marker	Left marker position (Mbp)	Right marker	Right marker position (Mbp)
			FER	GER
ZmMQTL1.1	28.71	5.79	KR	DON, KDD, KR, SR	5	99	3	8	SYN7697	7.09	chr01.97.5	9.68
ZmMQTL1.2	53.31	4.72	KR	KR, SR	5	99	4	10.6	S1_24602452	24.6	S1_27639510	27.64
ZmMQTL1.3	104.34	6.73	KR	KDD, KR, SR	4	91	2	4.75	chr01.909.5	90.78	chr01.1245.5	124.5
ZmMQTL1.4	126.94	5.85	KR	HC, KR, SR	5	94	5	14	chr01.1882.5	188.2	chr01.1952.5	195.2
ZmMQTL1.5	186.4	14.8	KR		2	100	2	11.5	PZE-101195800	243.46	PUT-163a-71766009-3502	259.01
ZmMQTL1.6	217.44	7.62	FUM, KR	HC	4	92	2	6.5	SYN27285	280.22	chr01.2879.5	287.9
ZmMQTL1.7	248.87	8	KR	DON	2	100	2	11	PZE-101244344	290.47	PZE-101253504	297.75
ZmMQTL2.1	27.82	3.02	SR	DON, SR	4	99	3	11.75	chr02.65.5	6.48	chr02.71.5	7.1
ZmMQTL2.2	51.79	9.74		KR, SR	2	97	2	13	chr02.133.5	13.3	chr02.206.5	20.58
ZmMQTL2.3	80.34	2.65	KR	KR, SR	7	95	5	9.29	chr02.608.5	60.75	chr02.679.5	66.93
ZmMQTL2.4	106.24	11.37	KR		3	90	2	11.33	PZE-102103390	127.44	PZE-102131220	181.54
ZmMQTL2.5	131.14	8.65	KR		2	100	1	16	PZE-102176551	219.26	PZE-102178445	221.01
ZmMQTL2.6	148.5	10.77	KR	KR	2	86	2	8	PZE-102180652	223.17	PZE-102186215	229.98
ZmMQTL3.1	42.5	7.01	SR	SR	2	100	1	5.5	chr03.93.5	9.3	chr03.115	11.4
ZmMQTL3.2	61.5	8.25		KR, SR	2	88	2	5.5	chr03.139.5	13.9	S3_17833073	17.83
ZmMQTL3.3	93.6	3.75	KR, SR	SR	3	88	2	10	chr03.1647.5	164.7	chr03.1688	168.68
ZmMQTL3.4	103.5	8.27	KR, SR	KDD	3	84	3	7.67	chr03.1709.5	170.9	3ch176407341	176.41
ZmMQTL3.5	114.92	9.09	KR	SR	3	70	3	9	PZE-103137134	193.41	3ch195814817	195.81
ZmMQTL3.6	137.32	15.14	KR	KR	2	78	2	4.5	3ch211846365	211.85	3ch215420864	215.42
ZmMQTL3.7	213.92	51.73	FUM, KR		2	100	1	7	SYN18034	219.19	PZE-103184603	229.39
ZmMQTL4.1	16.76	25.48	FUM	SR	2	100	2	7	chr04.21.5	2.1	SYN29999	5.24
ZmMQTL4.2	80.74	8.17	KR	HC, SR	3	92	3	12	chr04.824.5	82.25	chr04.1460.5	145.88
ZmMQTL4.3	95.11	11.51	KR	SR	2	93	2	17	chr04.1535.5	153.4	chr04.1680	167.9
ZmMQTL4.4	112.07	8.89	KR	KR	5	98	2	13.4	chr04.1736.5	173.55	chr04.1803.5	180.3
ZmMQTL4.5	152.06	19	KR		2	100	1	6.5	chr04.2399.5	239.9	chr04.2414.5	241.28
ZmMQTL5.1	109.39	6.29	KR, SR	KR, SR	8	100	5	6	chr05.1573	157.18	SYN35491	167.43
ZmMQTL5.2	183.15	15.04	KR		5	100	1	5.8	5ch192320037	192.32	PUT-163a-149088205-888	204.82
ZmMQTL6.1	24.23	1.12	FUM, KR, SR	HC, KDD, SR	10	100	7	6.9	PZE-106047470	96.67	PZE-106048958	97.91
ZmMQTL7.1	46.65	7.75	KR	SR	5	100	2	15.2	chr07.182.5	17.98	chr07.281	27.83
ZmMQTL7.2	89.22	6.1	KR	HC, KR	3	98	3	9.67	PZE-107082807	137.54	PZE-107088218	143.29
ZmMQTL7.3	110.27	3.89	FUM	SR	3	100	2	29.67	PUT-163a-14244132-307	159.73	PZE-107109854	160.48
ZmMQTL8.1	24.92	5.88		KR, SR	2	100	1	5	PUT-163a-149071777-834	4.11	S8_12935715	12.94
ZmMQTL8.2	56.64	21.28	KR		2	94	1	9	chr08.208.5	20.8	chr08.841.5	81.7
ZmMQTL8.3	80.35	6.43		KDD, SR	2	100	1	4.5	PZE-108065744	117.44	SYN35001	122.93
ZmMQTL8.4	115.55	3.53	KR	KDD, KR	3	99	3	6.67	PZE-108085450	142.37	PZE-108088583	145.91
ZmMQTL9.1	10.18	12.68		SR	2	100	2	4.5	SYN24557	2.34	PZE-109006201	7.11
ZmMQTL9.2	67.25	8	KR	SR	5	79	3	6.4	chr09.1140.5	113.95	chr09.1296	129.03
ZmMQTL9.3	87.97	10.17	KR	HC, KR, SR	4	94	3	4.5	SYN26340	137.29	SYN11597	141.47
ZmMQTL9.4	126	11.71	FUM	DON	2	87	2	13.5	PZE-109109191	145.46	SYN7122	151.4
ZmMQTL10.1	42.34	8.99	KR	KR, SR	3	100	3	7.33	chr10.148	14.73	PZE-110020076	25.3
