# Supplementary material for: Meta-analysis and co-expression analysis revealed stable QTL and candidate genes conferring resistances to Fusarium and Gibberella ear rots while reducing mycotoxin contamination in maize
Source: Front Plant Sci. 2022 Oct 31;13:1050891. doi: 10.3389/fpls.2022.1050891 (PMC9662303; doi:10.3389/fpls.2022.1050891)
Supplement: Supplementary file 1 [file DataSheet_1.zip › Supplementary Files 1-8/Supplementary File 6.xlsx]

## Sheet: Sheet1
Supplementary File 6: Candidate genes mined within major and most refined meta-QTL (MQTL)
MQTL	Chromosome	GeneID	Pos_Start (bp)	Pos_End (bp)
ZmMQTL1.2	1	GRMZM2G028870	2464881	2467458
ZmMQTL1.2	1	GRMZM2G052546	2535972	2542554
ZmMQTL1.2	1	GRMZM2G035377	2655520	2658069
ZmMQTL1.2	1	GRMZM2G085691	2683789	2690223
ZmMQTL1.2	1	GRMZM2G388684	2690771	2692141
ZmMQTL1.2	1	GRMZM2G085827	2725602	2734211
ZmMQTL1.2	1	GRMZM2G085872	2734520	2739053
ZmMQTL1.2	1	GRMZM2G085885	2739478	2748465
ZmMQTL1.2	1	GRMZM2G086242	2740243	2744906
ZmMQTL1.2	1	GRMZM2G086269	2751020	2753499
ZmMQTL1.4	1	GRMZM2G161004	188202886	188206003
ZmMQTL1.4	1	GRMZM2G160917	188215375	188219483
ZmMQTL1.4	1	GRMZM2G115442	188377858	188389169
ZmMQTL1.4	1	GRMZM2G022499	188491206	188494857
ZmMQTL1.4	1	GRMZM2G403669	188633691	188634249
ZmMQTL1.4	1	GRMZM2G403667	188634598	188635814
ZmMQTL1.4	1	GRMZM2G403664	188635447	188636320
ZmMQTL1.4	1	GRMZM2G007681	188753175	188845235
ZmMQTL1.4	1	GRMZM2G430455	188889359	188892915
ZmMQTL1.4	1	GRMZM2G130659	188913538	188919527
ZmMQTL1.4	1	GRMZM2G430522	188939618	188942480
ZmMQTL1.4	1	GRMZM2G467263	188960908	188961705
ZmMQTL1.4	1	GRMZM2G168669	188961962	188962706
ZmMQTL1.4	1	GRMZM2G342437	189016901	189019176
ZmMQTL1.4	1	GRMZM2G042622	189019692	189021879
ZmMQTL1.4	1	GRMZM2G357919	189111305	189112410
ZmMQTL1.4	1	GRMZM2G055992	189115280	189119356
ZmMQTL1.4	1	GRMZM2G056056	189121620	189124159
ZmMQTL1.4	1	GRMZM2G056122	189124664	189126676
ZmMQTL1.4	1	GRMZM2G088627	189179281	189183859
ZmMQTL1.4	1	GRMZM2G009009	189221981	189223986
ZmMQTL1.4	1	GRMZM2G009117	189225032	189226544
ZmMQTL1.4	1	GRMZM2G308873	189234292	189234736
ZmMQTL1.4	1	GRMZM2G458441	189312009	189317042
ZmMQTL1.4	1	GRMZM2G124557	189385225	189389121
ZmMQTL1.4	1	GRMZM2G124638	189390273	189393810
ZmMQTL1.4	1	GRMZM2G172723	189434017	189436595
ZmMQTL1.4	1	GRMZM2G068193	189437530	189439951
ZmMQTL1.4	1	GRMZM2G462808	189463857	189469074
ZmMQTL1.4	1	GRMZM2G004582	189507618	189515251
ZmMQTL1.4	1	GRMZM2G169270	189617225	189623070
ZmMQTL1.4	1	GRMZM2G168893	189626115	189628026
ZmMQTL1.4	1	GRMZM2G168849	189628285	189631921
ZmMQTL1.4	1	GRMZM2G141784	189670609	189676047
ZmMQTL1.4	1	GRMZM2G047968	189719491	189721351
ZmMQTL1.4	1	GRMZM2G083128	189721648	189722834
ZmMQTL1.4	1	GRMZM2G016088	189804900	189806671
ZmMQTL1.4	1	GRMZM2G016079	189807562	189808400
ZmMQTL1.4	1	GRMZM2G480434	189829803	189830412
ZmMQTL1.4	1	GRMZM2G041996	189847507	189848294
ZmMQTL1.4	1	GRMZM2G033656	189870770	189871628
ZmMQTL1.4	1	GRMZM2G107106	189930137	189935129
ZmMQTL1.4	1	GRMZM2G085136	189964205	189967812
ZmMQTL1.4	1	GRMZM2G151216	190127789	190130328
ZmMQTL1.4	1	GRMZM2G067238	190174868	190176254
ZmMQTL1.4	1	GRMZM2G157307	190211140	190211513
ZmMQTL1.4	1	GRMZM2G157350	190222621	190223576
ZmMQTL1.4	1	GRMZM2G123969	190292397	190294907
ZmMQTL1.4	1	GRMZM2G046443	190346918	190348170
ZmMQTL1.4	1	GRMZM2G351239	190428419	190429824
ZmMQTL1.4	1	GRMZM2G070163	190522031	190525710
ZmMQTL1.4	1	GRMZM2G169820	190580077	190595543
ZmMQTL1.4	1	GRMZM2G329750	190634257	190636702
ZmMQTL1.4	1	GRMZM2G003004	190671248	190671619
ZmMQTL1.4	1	GRMZM2G166355	190728884	190734308
ZmMQTL1.4	1	GRMZM2G166407	190734661	190736024
ZmMQTL1.4	1	GRMZM2G149480	190777423	190781979
ZmMQTL1.4	1	GRMZM2G149474	190782653	190784841
ZmMQTL1.4	1	GRMZM2G449123	190786177	190795642
ZmMQTL1.4	1	GRMZM2G161579	190844097	190845351
ZmMQTL1.4	1	GRMZM2G084149	191031428	191038440
ZmMQTL1.4	1	GRMZM2G703850	191038746	191039906
ZmMQTL1.4	1	GRMZM5G821426	191039800	191063042
ZmMQTL1.4	1	GRMZM2G061542	191096211	191098816
ZmMQTL1.4	1	GRMZM2G005652	191123118	191128083
ZmMQTL1.4	1	GRMZM2G076257	191232417	191236346
ZmMQTL1.4	1	GRMZM2G006293	191296962	191298218
ZmMQTL1.4	1	GRMZM2G067049	191402338	191405036
ZmMQTL1.4	1	GRMZM2G074270	191475412	191478860
ZmMQTL1.4	1	GRMZM2G074114	191480085	191483144
ZmMQTL1.4	1	GRMZM2G132780	191533897	191547255
ZmMQTL1.4	1	GRMZM2G132712	191548448	191561220
ZmMQTL1.4	1	GRMZM2G132667	191562084	191562888
ZmMQTL1.4	1	GRMZM2G337191	191613093	191614576
ZmMQTL1.4	1	GRMZM2G337190	191618227	191619085
ZmMQTL1.4	1	GRMZM2G040509	191634092	191634913
ZmMQTL1.4	1	GRMZM2G337139	191652758	191653770
ZmMQTL1.4	1	GRMZM2G404188	191709342	191710638
ZmMQTL1.4	1	GRMZM2G026664	191876380	191877652
ZmMQTL1.4	1	GRMZM2G329909	191885469	191889519
ZmMQTL1.4	1	GRMZM5G896294	191891264	191892243
ZmMQTL1.4	1	GRMZM2G386209	191892985	191895008
ZmMQTL1.4	1	GRMZM2G427451	191926608	191928004
ZmMQTL1.4	1	GRMZM2G703853	192060934	192061471
ZmMQTL1.4	1	GRMZM5G828396	192065331	192068015
ZmMQTL1.4	1	GRMZM2G032531	192298866	192301201
ZmMQTL1.4	1	GRMZM2G032597	192308177	192308899
ZmMQTL1.4	1	GRMZM2G703856	192318300	192320492
ZmMQTL1.4	1	GRMZM2G008789	192350077	192352929
ZmMQTL1.4	1	GRMZM2G096585	192433084	192436994
ZmMQTL1.4	1	GRMZM2G096806	192437195	192441780
ZmMQTL1.4	1	GRMZM2G179354	192509773	192511752
ZmMQTL1.4	1	GRMZM2G179366	192523100	192525654
ZmMQTL1.4	1	GRMZM2G124797	192645641	192646653
ZmMQTL1.4	1	GRMZM2G161233	192763523	192765134
ZmMQTL1.4	1	GRMZM2G703858	192965188	192967819
ZmMQTL1.4	1	GRMZM2G012123	193065554	193074458
ZmMQTL1.4	1	GRMZM2G012453	193074563	193078345
ZmMQTL1.4	1	GRMZM2G703860	193110184	193110654
ZmMQTL1.4	1	GRMZM5G842214	193179819	193181180
ZmMQTL1.4	1	GRMZM2G159316	193180231	193181595
ZmMQTL1.4	1	GRMZM5G871093	193197262	193198327
ZmMQTL1.4	1	GRMZM5G894518	193200689	193206052
ZmMQTL1.4	1	GRMZM5G855396	193279322	193279924
ZmMQTL1.4	1	GRMZM5G872373	193282320	193283650
ZmMQTL1.4	1	GRMZM5G866884	193284544	193286013
ZmMQTL1.4	1	GRMZM2G148220	193292094	193293762
ZmMQTL1.4	1	GRMZM2G424241	193349657	193355990
ZmMQTL1.4	1	GRMZM2G148648	193487891	193489699
ZmMQTL1.4	1	GRMZM2G383817	193519622	193521732
ZmMQTL1.4	1	GRMZM2G124357	193549517	193550250
ZmMQTL1.4	1	GRMZM2G425189	193550477	193551756
ZmMQTL1.4	1	GRMZM2G124417	193552661	193555243
ZmMQTL1.4	1	GRMZM2G124436	193555525	193556945
ZmMQTL1.4	1	GRMZM2G142357	193622662	193624694
ZmMQTL1.4	1	GRMZM2G142383	193633768	193641047
ZmMQTL1.4	1	GRMZM2G421556	193776870	193778913
ZmMQTL1.4	1	GRMZM2G421579	193801318	193808660
ZmMQTL1.4	1	GRMZM2G148744	193824435	193827413
ZmMQTL1.4	1	GRMZM2G165298	193850953	193856004
ZmMQTL1.4	1	GRMZM2G165301	193861643	193863978
ZmMQTL1.4	1	GRMZM2G114739	193898444	193902203
ZmMQTL1.4	1	GRMZM2G114816	193902020	193903583
ZmMQTL1.4	1	GRMZM2G114841	193906296	193910801
ZmMQTL1.4	1	GRMZM2G114904	193910352	194029941
ZmMQTL1.4	1	GRMZM2G159397	194046501	194054556
ZmMQTL1.4	1	GRMZM2G171111	194243570	194252338
ZmMQTL1.4	1	GRMZM2G443517	194369215	194369823
ZmMQTL1.4	1	GRMZM2G098986	194482101	194488891
ZmMQTL1.4	1	GRMZM2G407249	194524204	194526962
ZmMQTL1.4	1	GRMZM2G025302	194555648	194566071
ZmMQTL1.4	1	GRMZM2G041262	194591310	194592852
ZmMQTL1.4	1	GRMZM2G136523	194598016	194600110
ZmMQTL1.4	1	GRMZM2G136534	194603536	194606676
ZmMQTL1.4	1	GRMZM2G083725	194690088	194692196
ZmMQTL1.4	1	GRMZM2G083551	194693262	194696454
ZmMQTL1.4	1	GRMZM2G083538	194707433	194710731
ZmMQTL1.4	1	GRMZM2G135617	194761998	194765199
ZmMQTL1.4	1	GRMZM2G135654	194764576	194767711
ZmMQTL1.4	1	GRMZM2G436319	194767909	194771938
ZmMQTL1.4	1	GRMZM5G886044	194789366	194798364
ZmMQTL1.4	1	GRMZM2G075042	194835058	194835865
ZmMQTL1.4	1	GRMZM2G368827	194965436	194968347
ZmMQTL1.4	1	GRMZM2G068657	195026665	195030944
ZmMQTL1.4	1	GRMZM2G075003	195074392	195076645
ZmMQTL1.4	1	GRMZM2G064962	195179487	195184434
ZmMQTL1.5	1	GRMZM2G409133	243500244	243505085
ZmMQTL1.5	1	GRMZM2G157806	243542254	243543339
ZmMQTL1.5	1	GRMZM2G167986	243707107	243709449
ZmMQTL1.5	1	GRMZM2G108463	243826569	243842402
ZmMQTL1.5	1	GRMZM2G108514	243871027	243872835
ZmMQTL1.5	1	GRMZM2G044550	244045425	244049951
ZmMQTL1.5	1	GRMZM2G044740	244064951	244071229
ZmMQTL1.5	1	GRMZM2G444692	244129734	244148094
ZmMQTL1.5	1	GRMZM2G056418	244176705	244178231
ZmMQTL1.5	1	GRMZM2G320085	244215855	244217386
ZmMQTL1.5	1	GRMZM2G020556	244220052	244222613
ZmMQTL1.5	1	GRMZM2G020514	244228358	244228983
ZmMQTL1.5	1	GRMZM2G340739	244330810	244343652
ZmMQTL1.5	1	GRMZM5G810711	244478318	244478708
ZmMQTL1.5	1	GRMZM2G173732	244529519	244530801
ZmMQTL1.5	1	GRMZM2G150169	244564199	244579287
ZmMQTL1.5	1	GRMZM2G120085	244618362	244621656
ZmMQTL1.5	1	GRMZM2G125140	244656234	244663916
ZmMQTL1.5	1	GRMZM2G080355	244695378	244696309
ZmMQTL1.5	1	GRMZM2G373779	244792689	244796172
ZmMQTL1.5	1	GRMZM2G070825	244797010	244798769
ZmMQTL1.5	1	GRMZM2G146994	244807262	244817455
ZmMQTL1.5	1	GRMZM2G024705	244817583	244818566
ZmMQTL1.5	1	GRMZM2G024680	244829628	244830954
ZmMQTL1.5	1	GRMZM2G024624	244846814	244848851
ZmMQTL1.5	1	GRMZM2G145412	244885426	244886628
ZmMQTL1.5	1	GRMZM2G145458	244892946	244893692
ZmMQTL1.5	1	GRMZM2G083182	244967674	245033475
ZmMQTL1.5	1	GRMZM2G083156	245035684	245037140
ZmMQTL1.5	1	GRMZM2G083091	245041336	245046073
ZmMQTL1.5	1	GRMZM2G174574	245090273	245091642
ZmMQTL1.5	1	GRMZM2G174549	245091089	245096259
ZmMQTL1.5	1	GRMZM2G139744	245218633	245224058
ZmMQTL1.5	1	GRMZM5G803556	245277040	245280571
ZmMQTL1.5	1	GRMZM5G800723	245334427	245339916
ZmMQTL1.5	1	GRMZM5G842695	245369016	245372021
ZmMQTL1.5	1	GRMZM2G031938	245541512	245551055
ZmMQTL1.5	1	GRMZM2G461548	245582922	245583528
ZmMQTL1.5	1	GRMZM2G073192	245649512	245650551
ZmMQTL1.5	1	GRMZM5G879127	245722738	245723720
ZmMQTL1.5	1	GRMZM2G455817	245752275	245756678
ZmMQTL1.5	1	GRMZM2G097505	245800217	245803983
ZmMQTL1.5	1	GRMZM2G084486	245846328	245850372
ZmMQTL1.5	1	GRMZM2G438960	245928172	245931761
ZmMQTL1.5	1	GRMZM2G013832	245944824	245945537
ZmMQTL1.5	1	GRMZM2G152419	246194845	246197340
ZmMQTL1.5	1	GRMZM2G105256	246245682	246256577
ZmMQTL1.5	1	GRMZM2G105189	246259615	246264186
ZmMQTL1.5	1	GRMZM2G158831	246277115	246279503
ZmMQTL1.5	1	GRMZM2G077428	246318001	246319627
ZmMQTL1.5	1	GRMZM2G105971	246321904	246326829
ZmMQTL1.5	1	GRMZM2G176905	246386747	246414545
ZmMQTL1.5	1	GRMZM2G010831	246455165	246458746
ZmMQTL1.5	1	GRMZM2G307908	246461163	246462856
ZmMQTL1.5	1	GRMZM2G011078	246465475	246469206
ZmMQTL1.5	1	GRMZM2G011269	246522902	246527409
ZmMQTL1.5	1	GRMZM2G011559	246529587	246534211
ZmMQTL1.5	1	GRMZM2G011832	246538638	246539936
ZmMQTL1.5	1	GRMZM2G011912	246543907	246549317
ZmMQTL1.5	1	GRMZM2G012071	246598612	246600191
ZmMQTL1.5	1	GRMZM2G012119	246605655	246608098
ZmMQTL1.5	1	GRMZM2G013600	246607137	246611338
ZmMQTL1.5	1	GRMZM2G487322	246614165	246614423
ZmMQTL1.5	1	GRMZM5G820735	246664939	246665131
ZmMQTL1.5	1	GRMZM2G146819	246713746	246726650
ZmMQTL1.5	1	GRMZM2G146818	246742902	246744840
ZmMQTL1.5	1	GRMZM2G146589	246761612	246769103
ZmMQTL1.5	1	GRMZM2G146486	246769238	246782631
ZmMQTL1.5	1	GRMZM2G034417	246870303	246871705
ZmMQTL1.5	1	GRMZM2G034503	246874096	246876241
ZmMQTL1.5	1	GRMZM2G034828	246878396	246883953
ZmMQTL1.5	1	GRMZM2G000752	246939812	246941840
ZmMQTL1.5	1	GRMZM2G300784	246947379	246949395
ZmMQTL1.5	1	GRMZM2G007369	246998799	247014971
ZmMQTL1.5	1	GRMZM2G007327	247018935	247020378
ZmMQTL1.5	1	GRMZM2G092899	247072426	247073761
ZmMQTL1.5	1	GRMZM2G357806	247081237	247082900
ZmMQTL1.5	1	GRMZM2G395375	247141121	247143976
ZmMQTL1.5	1	GRMZM2G395094	247181749	247182826
ZmMQTL1.5	1	GRMZM2G074863	247480028	247480775
ZmMQTL1.5	1	GRMZM2G374024	247483089	247484541
ZmMQTL1.5	1	GRMZM2G074899	247484752	247509421
ZmMQTL1.5	1	GRMZM2G027451	247607888	247608920
ZmMQTL1.5	1	GRMZM2G441489	247677096	247681101
ZmMQTL1.5	1	GRMZM2G140594	247680902	247685241
ZmMQTL1.5	1	GRMZM2G140602	247685421	247691179
ZmMQTL1.5	1	GRMZM2G414192	247786585	247788192
ZmMQTL1.5	1	GRMZM2G414206	247794284	247801237
ZmMQTL1.5	1	GRMZM2G414215	247803802	247807570
ZmMQTL1.5	1	GRMZM2G018627	247817663	247819012
ZmMQTL1.5	1	GRMZM2G034217	247924595	247928127
ZmMQTL1.5	1	GRMZM2G120621	248000186	248003985
ZmMQTL1.5	1	GRMZM2G075330	248059434	248061621
ZmMQTL1.5	1	GRMZM2G527074	248062090	248062523
ZmMQTL1.5	1	GRMZM2G175417	248139574	248140882
ZmMQTL1.5	1	GRMZM2G110622	248168260	248177655
ZmMQTL1.5	1	GRMZM2G110328	248178544	248181186
ZmMQTL1.5	1	GRMZM2G110304	248182633	248200313
ZmMQTL1.5	1	GRMZM2G110298	248200542	248209103
ZmMQTL1.5	1	GRMZM2G408967	248209352	248212462
ZmMQTL1.5	1	GRMZM2G171118	248345490	248347473
ZmMQTL1.5	1	GRMZM2G086138	248377824	248386493
ZmMQTL1.5	1	GRMZM2G153887	248481665	248483201
ZmMQTL1.5	1	GRMZM2G153928	248481835	248509207
ZmMQTL1.5	1	GRMZM2G417089	248568097	248575059
ZmMQTL1.5	1	GRMZM5G859592	248648518	248650345
ZmMQTL1.5	1	GRMZM5G830403	248655426	248656388
ZmMQTL1.5	1	GRMZM2G129540	248673804	248677173
ZmMQTL1.5	1	GRMZM2G703968	248730523	248732156
ZmMQTL1.5	1	GRMZM2G335814	248734598	248737101
ZmMQTL1.5	1	GRMZM2G383408	248793811	248797153
ZmMQTL1.5	1	GRMZM2G083437	248798552	248805182
ZmMQTL1.5	1	GRMZM2G532387	248810984	248812882
ZmMQTL1.5	1	GRMZM2G374596	248901926	248904335
ZmMQTL1.5	1	GRMZM2G074254	248907818	248910455
ZmMQTL1.5	1	GRMZM2G074193	248910287	248914268
ZmMQTL1.5	1	GRMZM2G074024	248914396	248921725
ZmMQTL1.5	1	GRMZM2G073725	248922559	248925400
ZmMQTL1.5	1	GRMZM2G393935	249124495	249128631
ZmMQTL1.5	1	GRMZM2G123457	249149030	249149295
ZmMQTL1.5	1	GRMZM2G103773	249371976	249376239
ZmMQTL1.5	1	GRMZM2G103843	249378685	249385561
ZmMQTL1.5	1	GRMZM2G031771	249432998	249433880
ZmMQTL1.5	1	GRMZM2G031788	249438883	249439980
ZmMQTL1.5	1	GRMZM2G058057	249475466	249478646
ZmMQTL1.5	1	GRMZM2G058227	249479637	249482415
ZmMQTL1.5	1	GRMZM2G058244	249483118	249485120
ZmMQTL1.5	1	GRMZM2G172512	249488681	249491754
ZmMQTL1.5	1	GRMZM2G172584	249494537	249498321
ZmMQTL1.5	1	GRMZM2G165005	249557894	249558896
ZmMQTL1.5	1	GRMZM2G466394	249560949	249565510
ZmMQTL1.5	1	GRMZM2G121293	249596400	249599355
ZmMQTL1.5	1	GRMZM2G029930	249642447	249643325
ZmMQTL1.5	1	GRMZM2G162917	249669223	249670003
ZmMQTL1.5	1	GRMZM2G026135	249759679	249760422
ZmMQTL1.5	1	GRMZM2G115260	249810802	249812229
ZmMQTL1.5	1	GRMZM2G026098	249959591	249960418
ZmMQTL1.5	1	GRMZM2G330095	249965403	249966781
ZmMQTL1.5	1	GRMZM2G157470	250122581	250128271
ZmMQTL1.5	1	GRMZM2G157456	250129174	250130446
ZmMQTL1.5	1	GRMZM2G457370	250132188	250137737
ZmMQTL1.5	1	GRMZM2G457357	250138571	250139042
ZmMQTL1.5	1	GRMZM2G364127	250151483	250151939
ZmMQTL1.5	1	GRMZM2G065498	250152782	250154356
ZmMQTL1.5	1	GRMZM2G364069	250153163	250156813
ZmMQTL1.5	1	GRMZM2G038988	250245382	250261082
ZmMQTL1.5	1	GRMZM2G324276	250354992	250357007
ZmMQTL1.5	1	GRMZM2G023392	250361434	250364192
ZmMQTL1.5	1	GRMZM5G829103	250378174	250380847
ZmMQTL1.5	1	GRMZM2G318671	250390539	250391388
ZmMQTL1.5	1	GRMZM2G070323	250489393	250504178
ZmMQTL1.5	1	GRMZM2G020142	250615420	250618487
ZmMQTL1.5	1	GRMZM2G113928	250618588	250623988
ZmMQTL1.5	1	GRMZM2G027991	250923674	250927284
ZmMQTL1.5	1	GRMZM2G014392	250953387	250956063
ZmMQTL1.5	1	GRMZM2G162931	251018142	251035809
ZmMQTL1.5	1	GRMZM2G127543	251091228	251092124
ZmMQTL1.5	1	GRMZM2G127546	251099828	251102663
ZmMQTL1.5	1	GRMZM2G131012	251139996	251140806
ZmMQTL1.5	1	GRMZM2G080828	251149274	251157535
ZmMQTL1.5	1	GRMZM2G383338	251163289	251164559
ZmMQTL1.5	1	GRMZM2G103672	251197736	251199346
ZmMQTL1.5	1	GRMZM5G859316	251200555	251205022
ZmMQTL1.5	1	GRMZM2G103657	251206204	251209818
ZmMQTL1.5	1	GRMZM2G103610	251216710	251219831
ZmMQTL1.5	1	GRMZM2G103559	251222922	251224627
ZmMQTL1.5	1	GRMZM2G044236	251311103	251312356
ZmMQTL1.5	1	GRMZM5G812926	251444195	251448870
ZmMQTL1.5	1	GRMZM5G805732	251501163	251504871
ZmMQTL1.5	1	GRMZM2G316781	251549961	251551667
ZmMQTL1.5	1	GRMZM2G316775	251557408	251559114
ZmMQTL1.5	1	GRMZM2G015005	251672697	251673496
ZmMQTL1.5	1	GRMZM2G703981	251761189	251761894
ZmMQTL1.5	1	GRMZM2G023291	251772747	251774599
ZmMQTL1.5	1	GRMZM2G423337	251790147	251793176
ZmMQTL1.5	1	GRMZM2G090217	251887278	251887770
ZmMQTL1.5	1	GRMZM2G023372	252016457	252026920
ZmMQTL1.5	1	GRMZM2G114036	252047317	252048931
ZmMQTL1.5	1	GRMZM2G414047	252053769	252055538
ZmMQTL1.5	1	GRMZM2G016602	252202794	252210179
ZmMQTL1.5	1	GRMZM2G173425	252316944	252321358
ZmMQTL1.5	1	GRMZM2G121570	252379990	252382041
ZmMQTL1.5	1	GRMZM2G113260	252413223	252414289
ZmMQTL1.5	1	GRMZM2G165042	252434108	252437685
ZmMQTL1.5	1	GRMZM2G087416	252582691	252584007
ZmMQTL1.5	1	GRMZM5G872578	252691827	252692883
ZmMQTL1.5	1	GRMZM2G066801	252863857	252868134
ZmMQTL1.5	1	GRMZM2G366584	252868474	252877327
ZmMQTL1.5	1	GRMZM2G111269	252986247	252990943
ZmMQTL1.5	1	GRMZM2G412482	252991686	252992171
ZmMQTL1.5	1	GRMZM2G355771	253073342	253079444
ZmMQTL1.5	1	GRMZM2G341410	253167717	253169558
ZmMQTL1.5	1	GRMZM2G039187	253193060	253195343
ZmMQTL1.5	1	GRMZM2G423538	253252913	253254530
ZmMQTL1.5	1	GRMZM2G472643	253331833	253333633
ZmMQTL1.5	1	GRMZM2G472651	253336038	253339554
ZmMQTL1.5	1	GRMZM2G066234	253340391	253341070
ZmMQTL1.5	1	GRMZM2G366373	253362077	253363413
ZmMQTL1.5	1	GRMZM2G066067	253373538	253375586
ZmMQTL1.5	1	GRMZM2G121047	253422016	253423228
ZmMQTL1.5	1	GRMZM2G141332	253434251	253441823
ZmMQTL1.5	1	GRMZM2G141379	253447444	253453977
ZmMQTL1.5	1	GRMZM2G445139	253459348	253464451
ZmMQTL1.5	1	GRMZM2G070061	253553473	253556659
ZmMQTL1.5	1	GRMZM2G070211	253562147	253565268
ZmMQTL1.5	1	GRMZM2G070252	253566005	253570909
ZmMQTL1.5	1	GRMZM2G112596	253669581	253674576
ZmMQTL1.5	1	GRMZM2G112672	253698725	253716291
ZmMQTL1.5	1	GRMZM2G021055	253775341	253780692
ZmMQTL1.5	1	GRMZM2G342105	253827544	253837409
ZmMQTL1.5	1	GRMZM2G043191	253852795	253855290
ZmMQTL1.5	1	GRMZM2G043127	253856104	253859765
ZmMQTL1.5	1	GRMZM2G099056	253953553	253966804
ZmMQTL1.5	1	GRMZM2G099023	253971291	253973396
ZmMQTL1.5	1	GRMZM2G017089	254154486	254164418
ZmMQTL1.5	1	GRMZM2G039074	254304177	254307229
ZmMQTL1.5	1	GRMZM2G098063	254460345	254462461
ZmMQTL1.5	1	GRMZM2G541832	254463151	254463348
ZmMQTL1.5	1	GRMZM2G098084	254463714	254467264
ZmMQTL1.5	1	GRMZM2G088413	254478909	254482162
ZmMQTL1.5	1	GRMZM2G088427	254487576	254489679
ZmMQTL1.5	1	GRMZM2G130016	254534588	254537218
ZmMQTL1.5	1	GRMZM2G344521	254590444	254594484
ZmMQTL1.5	1	GRMZM2G045678	254619871	254621178
ZmMQTL1.5	1	GRMZM2G341460	254682996	254684436
ZmMQTL1.5	1	GRMZM2G038848	254719162	254723764
ZmMQTL1.5	1	GRMZM2G056303	254748400	254750246
ZmMQTL1.5	1	GRMZM2G051894	254857117	254862650
ZmMQTL1.5	1	GRMZM2G352695	254862419	254868235
ZmMQTL1.5	1	GRMZM2G154320	254949669	254950944
ZmMQTL1.5	1	GRMZM2G077131	255041420	255044489
ZmMQTL1.5	1	GRMZM2G077214	255046013	255052714
ZmMQTL1.5	1	GRMZM2G066377	255115805	255116489
ZmMQTL1.5	1	GRMZM2G081915	255144262	255147586
ZmMQTL1.5	1	GRMZM2G081953	255148599	255158537
ZmMQTL1.5	1	GRMZM2G172555	255206373	255207554
ZmMQTL1.5	1	GRMZM2G172506	255210489	255215008
ZmMQTL1.5	1	GRMZM2G016875	255314152	255322179
ZmMQTL1.5	1	GRMZM2G017047	255376188	255378865
ZmMQTL1.5	1	GRMZM2G017319	255383519	255385569
ZmMQTL1.5	1	GRMZM2G438077	255456065	255460690
ZmMQTL1.5	1	GRMZM2G438080	255478558	255479635
ZmMQTL1.5	1	GRMZM2G469584	255505145	255506753
ZmMQTL1.5	1	GRMZM2G010100	255604708	255605965
ZmMQTL1.5	1	GRMZM2G010154	255628589	255629937
ZmMQTL1.5	1	GRMZM2G329757	255697983	255698232
ZmMQTL1.5	1	GRMZM2G329740	255699105	255705926
ZmMQTL1.5	1	GRMZM2G436785	255761641	255765874
ZmMQTL1.5	1	GRMZM2G082696	255794250	255798964
ZmMQTL1.5	1	GRMZM2G082686	255803666	255804687
ZmMQTL1.5	1	GRMZM2G026346	255893216	255896040
ZmMQTL1.5	1	GRMZM2G025731	256047406	256053743
ZmMQTL1.5	1	GRMZM2G025680	256055003	256057881
ZmMQTL1.5	1	GRMZM2G150772	256131914	256144986
ZmMQTL1.5	1	GRMZM2G150688	256145756	256146645
ZmMQTL1.5	1	GRMZM2G703995	256221402	256222810
ZmMQTL1.5	1	GRMZM2G003607	256345799	256352614
ZmMQTL1.5	1	GRMZM2G003640	256356645	256366349
ZmMQTL1.5	1	GRMZM2G116840	256427014	256467784
ZmMQTL1.5	1	GRMZM2G415215	256483003	256527571
ZmMQTL1.5	1	GRMZM2G011588	256543118	256549354
ZmMQTL1.5	1	GRMZM2G163761	256573453	256575135
ZmMQTL1.5	1	GRMZM2G163796	256578420	256582053
ZmMQTL1.5	1	GRMZM2G463318	256618834	256619637
ZmMQTL1.5	1	GRMZM2G163807	256621999	256623377
ZmMQTL1.5	1	GRMZM2G027663	256627305	256633146
ZmMQTL1.5	1	GRMZM2G149024	256720151	256721893
ZmMQTL1.5	1	GRMZM2G149028	256728628	256730779
ZmMQTL1.5	1	GRMZM2G100448	256749697	256757303
ZmMQTL1.5	1	GRMZM2G118172	256856446	256857212
ZmMQTL1.5	1	GRMZM2G176235	256997750	256999582
ZmMQTL1.5	1	GRMZM2G514986	257068536	257069511
ZmMQTL1.5	1	GRMZM2G357081	257093066	257103471
ZmMQTL1.5	1	GRMZM5G892973	257132738	257137359
ZmMQTL1.5	1	GRMZM2G026176	257172319	257187048
ZmMQTL1.5	1	GRMZM2G323943	257204358	257205501
ZmMQTL1.5	1	GRMZM2G018414	257246034	257248752
ZmMQTL1.5	1	GRMZM2G050684	257265275	257275848
ZmMQTL1.5	1	GRMZM2G347762	257279766	257281679
ZmMQTL1.5	1	GRMZM2G409093	257374445	257384809
ZmMQTL1.5	1	GRMZM2G106552	257384929	257386480
ZmMQTL1.5	1	GRMZM2G061101	257512112	257518809
ZmMQTL1.5	1	GRMZM2G177947	257544272	257549403
ZmMQTL1.5	1	GRMZM2G095899	257635032	257637914
ZmMQTL1.5	1	GRMZM2G371839	257750224	257754438
ZmMQTL1.5	1	GRMZM2G120021	257791785	257797338
ZmMQTL1.5	1	GRMZM2G155043	257844734	257852201
ZmMQTL1.5	1	GRMZM2G154890	257866925	257872016
ZmMQTL1.5	1	GRMZM2G406269	257935510	257936232
ZmMQTL1.5	1	GRMZM2G107136	257996870	257999710
ZmMQTL1.5	1	GRMZM2G107120	258008116	258014201
ZmMQTL1.5	1	GRMZM2G703998	258012132	258013608
ZmMQTL1.5	1	GRMZM2G055037	258031061	258032910
ZmMQTL1.5	1	GRMZM2G319281	258035416	258037705
ZmMQTL1.5	1	GRMZM2G044762	258054296	258055568
ZmMQTL1.5	1	GRMZM2G045314	258058679	258065662
ZmMQTL1.5	1	GRMZM2G046101	258105154	258107917
ZmMQTL1.5	1	GRMZM2G046076	258116474	258117326
ZmMQTL1.5	1	GRMZM2G045999	258124332	258125256
ZmMQTL1.5	1	GRMZM2G144813	258156479	258158383
ZmMQTL1.5	1	GRMZM2G094713	258183961	258184747
ZmMQTL1.5	1	GRMZM2G136025	258195869	258196973
ZmMQTL1.5	1	GRMZM2G704000	258268305	258268966
ZmMQTL1.5	1	GRMZM2G141774	258270075	258270633
ZmMQTL1.5	1	GRMZM2G117677	258273955	258275059
ZmMQTL1.5	1	GRMZM2G704001	258276168	258276830
ZmMQTL1.5	1	GRMZM2G004487	258307950	258309053
ZmMQTL1.5	1	GRMZM2G164297	258310814	258311288
ZmMQTL1.5	1	GRMZM2G159709	258328732	258329506
ZmMQTL1.5	1	GRMZM2G451876	258331540	258332089
ZmMQTL1.5	1	GRMZM2G049660	258339580	258340649
ZmMQTL1.5	1	GRMZM2G349206	258345423	258348346
ZmMQTL1.5	1	GRMZM2G118821	258412802	258415007
ZmMQTL1.5	1	GRMZM2G067919	258423142	258426448
ZmMQTL1.5	1	GRMZM2G068024	258429348	258436151
ZmMQTL1.5	1	GRMZM2G369130	258442738	258446721
ZmMQTL1.5	1	GRMZM2G039373	258499166	258506168
ZmMQTL1.5	1	GRMZM2G039639	258507338	258508522
ZmMQTL1.5	1	GRMZM2G398423	258580742	258582381
ZmMQTL1.5	1	GRMZM2G108766	258611046	258614932
ZmMQTL1.5	1	GRMZM2G406376	258707213	258707944
ZmMQTL1.5	1	GRMZM2G108861	258714959	258716976
ZmMQTL1.5	1	GRMZM2G033871	258726108	258726447
ZmMQTL1.5	1	GRMZM2G407969	258750517	258759938
ZmMQTL1.5	1	GRMZM2G146108	258855584	258856324
ZmMQTL1.5	1	GRMZM2G447151	258859784	258860405
ZmMQTL1.5	1	GRMZM2G146143	258863370	258866841
ZmMQTL1.5	1	GRMZM2G447176	258866949	258868413
ZmMQTL1.5	1	GRMZM2G704005	258938143	258938692
ZmMQTL1.5	1	GRMZM2G359127	258942700	258943435
ZmMQTL1.5	1	GRMZM2G303426	258980136	258982799
ZmMQTL1.7	1	GRMZM2G123794	290475125	290475914
ZmMQTL1.7	1	GRMZM2G123838	290476185	290476865
ZmMQTL1.7	1	GRMZM2G041368	290479159	290479717
ZmMQTL1.7	1	GRMZM2G041404	290480746	290481555
ZmMQTL1.7	1	GRMZM2G349274	290505490	290507743
ZmMQTL1.7	1	GRMZM2G049432	290508674	290509576
ZmMQTL1.7	1	GRMZM2G049370	290509769	290510847
ZmMQTL1.7	1	GRMZM2G013724	290515052	290515786
ZmMQTL1.7	1	GRMZM2G013342	290521009	290522107
ZmMQTL1.7	1	GRMZM2G013206	290544900	290547090
ZmMQTL1.7	1	GRMZM2G012224	290594630	290596761
ZmMQTL1.7	1	GRMZM2G312375	290598432	290617822
ZmMQTL1.7	1	GRMZM2G092663	290625946	290627932
ZmMQTL1.7	1	GRMZM2G537770	290631534	290633278
ZmMQTL1.7	1	GRMZM2G092746	290634789	290636437
ZmMQTL1.7	1	GRMZM2G092758	290642907	290643646
ZmMQTL1.7	1	GRMZM2G111609	290662054	290663838
ZmMQTL1.7	1	GRMZM2G111642	290666782	290672751
ZmMQTL1.7	1	GRMZM2G004511	290878307	290879859
ZmMQTL1.7	1	GRMZM2G004500	290891771	290893608
ZmMQTL1.7	1	GRMZM2G402675	290928692	290932532
ZmMQTL1.7	1	GRMZM2G402714	290928818	290930038
ZmMQTL1.7	1	GRMZM2G104124	290933472	290934875
ZmMQTL1.7	1	GRMZM2G104125	291003372	291007975
ZmMQTL1.7	1	GRMZM2G402765	291009895	291010483
ZmMQTL1.7	1	GRMZM2G077181	291025125	291029456
ZmMQTL1.7	1	GRMZM2G077079	291030576	291038471
ZmMQTL1.7	1	GRMZM2G363545	291056051	291057953
ZmMQTL1.7	1	GRMZM2G370275	291104766	291106861
ZmMQTL1.7	1	GRMZM2G138340	291173936	291177741
ZmMQTL1.7	1	GRMZM2G138330	291180040	291181471
ZmMQTL1.7	1	GRMZM2G138265	291187047	291188460
ZmMQTL1.7	1	GRMZM2G134227	291327115	291332488
ZmMQTL1.7	1	GRMZM2G064503	291383502	291389717
ZmMQTL1.7	1	GRMZM2G072671	291461267	291477317
ZmMQTL1.7	1	GRMZM2G089266	291520315	291520779
ZmMQTL1.7	1	GRMZM2G439654	291524871	291525447
ZmMQTL1.7	1	GRMZM2G704127	291525506	291525824
ZmMQTL1.7	1	GRMZM2G116908	291596761	291605143
ZmMQTL1.7	1	GRMZM2G417217	291631205	291632087
ZmMQTL1.7	1	GRMZM2G116878	291634127	291635190
ZmMQTL1.7	1	GRMZM2G704130	291699489	291699860
ZmMQTL1.7	1	GRMZM2G179133	291727303	291744307
ZmMQTL1.7	1	GRMZM2G480262	291731109	291742840
ZmMQTL1.7	1	GRMZM2G127404	291800657	291802017
ZmMQTL1.7	1	GRMZM2G303342	291856503	291857181
ZmMQTL1.7	1	GRMZM2G004459	291863334	291871909
ZmMQTL1.7	1	GRMZM2G087612	291937387	291941593
ZmMQTL1.7	1	GRMZM2G704133	291956394	291957318
ZmMQTL1.7	1	GRMZM2G087753	291962580	291968197
ZmMQTL1.7	1	GRMZM5G831951	291973321	291974630
ZmMQTL1.7	1	GRMZM2G027068	291976420	291978412
ZmMQTL1.7	1	GRMZM2G128663	292000333	292004696
ZmMQTL1.7	1	GRMZM2G107745	292028913	292029924
ZmMQTL1.7	1	GRMZM2G047365	292153641	292157269
ZmMQTL1.7	1	GRMZM2G347043	292162440	292164227
ZmMQTL1.7	1	GRMZM2G347056	292165518	292171793
ZmMQTL1.7	1	GRMZM2G009598	292178940	292180261
ZmMQTL1.7	1	GRMZM2G465553	292209664	292211668
ZmMQTL1.7	1	GRMZM2G160304	292213552	292226420
ZmMQTL1.7	1	GRMZM2G072584	292298808	292302768
ZmMQTL1.7	1	GRMZM2G129015	292314732	292318036
ZmMQTL1.7	1	GRMZM2G031523	292353816	292358239
ZmMQTL1.7	1	GRMZM2G450960	292403026	292403416
ZmMQTL1.7	1	GRMZM2G152011	292405976	292406831
ZmMQTL1.7	1	GRMZM2G151997	292412573	292414215
ZmMQTL1.7	1	GRMZM2G450920	292417708	292430613
ZmMQTL1.7	1	GRMZM2G151967	292431206	292437073
ZmMQTL1.7	1	GRMZM2G151962	292476827	292482569
ZmMQTL1.7	1	GRMZM2G151873	292486971	292494155
ZmMQTL1.7	1	GRMZM2G139250	292594032	292598813
ZmMQTL1.7	1	GRMZM5G826911	292606148	292611114
ZmMQTL1.7	1	GRMZM2G076114	292729140	292732757
ZmMQTL1.7	1	GRMZM2G409839	292771348	292781723
ZmMQTL1.7	1	GRMZM2G405690	292782503	292786020
ZmMQTL1.7	1	GRMZM2G073155	292873372	292873972
ZmMQTL1.7	1	GRMZM5G862109	292966681	292970925
ZmMQTL1.7	1	GRMZM2G155580	293065805	293074599
ZmMQTL1.7	1	GRMZM2G155565	293086022	293088083
ZmMQTL1.7	1	GRMZM2G457467	293099027	293108326
ZmMQTL1.7	1	GRMZM2G155525	293110469	293112290
ZmMQTL1.7	1	GRMZM2G155329	293118118	293119647
ZmMQTL1.7	1	GRMZM2G155317	293129633	293133068
ZmMQTL1.7	1	GRMZM2G061900	293212121	293215703
ZmMQTL1.7	1	GRMZM2G061897	293216191	293216644
ZmMQTL1.7	1	GRMZM2G061662	293217774	293228618
ZmMQTL1.7	1	GRMZM2G061626	293231710	293232742
ZmMQTL1.7	1	GRMZM2G361210	293235243	293236062
ZmMQTL1.7	1	GRMZM2G060702	293239342	293243048
ZmMQTL1.7	1	GRMZM2G012280	293297191	293300173
ZmMQTL1.7	1	GRMZM2G148370	293343175	293351492
ZmMQTL1.7	1	GRMZM2G017470	293405279	293407607
ZmMQTL1.7	1	GRMZM2G093712	293470219	293485727
ZmMQTL1.7	1	GRMZM2G093725	293486115	293487783
ZmMQTL1.7	1	GRMZM2G093776	293531157	293535465
ZmMQTL1.7	1	GRMZM2G054517	293596589	293597275
ZmMQTL1.7	1	GRMZM2G355368	293599253	293600357
ZmMQTL1.7	1	GRMZM2G124805	293632667	293634086
ZmMQTL1.7	1	GRMZM2G129620	293652558	293655110
ZmMQTL1.7	1	GRMZM2G068117	293700004	293704720
ZmMQTL1.7	1	GRMZM2G368886	293705164	293708788
ZmMQTL1.7	1	GRMZM2G368909	293715270	293717691
ZmMQTL1.7	1	GRMZM2G068244	293721544	293724059
ZmMQTL1.7	1	GRMZM2G068443	293724179	293726464
ZmMQTL1.7	1	GRMZM2G459811	293870054	293875566
ZmMQTL1.7	1	GRMZM2G159766	293884035	293885697
ZmMQTL1.7	1	GRMZM2G093210	294010123	294012577
ZmMQTL1.7	1	GRMZM2G093246	294019758	294022223
ZmMQTL1.7	1	GRMZM2G055802	294073997	294075815
ZmMQTL1.7	1	GRMZM2G055834	294120610	294123122
ZmMQTL1.7	1	GRMZM2G473906	294177837	294178904
ZmMQTL1.7	1	GRMZM2G045781	294209662	294212628
ZmMQTL1.7	1	GRMZM2G045921	294214748	294215680
ZmMQTL1.7	1	GRMZM2G366688	294221886	294222519
ZmMQTL1.7	1	GRMZM2G343741	294238458	294240135
ZmMQTL1.7	1	GRMZM2G043235	294241231	294243402
ZmMQTL1.7	1	GRMZM2G405185	294245227	294245826
ZmMQTL1.7	1	GRMZM5G834566	294409616	294411623
ZmMQTL1.7	1	GRMZM2G474252	294434267	294435713
ZmMQTL1.7	1	GRMZM2G137469	294460330	294465113
ZmMQTL1.7	1	GRMZM2G137518	294466380	294468387
ZmMQTL1.7	1	GRMZM2G179610	294482776	294484671
ZmMQTL1.7	1	GRMZM2G362996	294487683	294489690
ZmMQTL1.7	1	GRMZM5G899025	294496179	294496793
ZmMQTL1.7	1	GRMZM2G304190	294507963	294509812
ZmMQTL1.7	1	GRMZM2G060735	294522692	294524132
ZmMQTL1.7	1	GRMZM2G445942	294531716	294537260
ZmMQTL1.7	1	GRMZM2G177438	294544090	294545442
ZmMQTL1.7	1	GRMZM2G589078	294560325	294561144
ZmMQTL1.7	1	GRMZM2G177445	294570638	294576165
ZmMQTL1.7	1	GRMZM2G477609	294578525	294580616
ZmMQTL1.7	1	GRMZM2G177490	294580972	294583078
ZmMQTL1.7	1	GRMZM2G317853	294629751	294631453
ZmMQTL1.7	1	GRMZM2G007817	294633060	294634500
ZmMQTL1.7	1	GRMZM2G156848	294712202	294714683
ZmMQTL1.7	1	GRMZM2G156937	294714874	294723509
ZmMQTL1.7	1	GRMZM2G425778	294737997	294739095
ZmMQTL1.7	1	GRMZM2G479744	294782662	294790423
ZmMQTL1.7	1	GRMZM2G120440	294807180	294809796
ZmMQTL1.7	1	GRMZM2G120421	294819463	294822595
ZmMQTL1.7	1	GRMZM2G081114	294892537	294893344
ZmMQTL1.7	1	GRMZM2G081105	294893674	294897336
ZmMQTL1.7	1	GRMZM2G123876	294963340	294966931
ZmMQTL1.7	1	GRMZM2G424908	294973543	294978465
ZmMQTL1.7	1	GRMZM2G138382	295080145	295084217
ZmMQTL1.7	1	GRMZM2G139041	295097496	295100438
ZmMQTL1.7	1	GRMZM2G139123	295100634	295101482
ZmMQTL1.7	1	GRMZM2G122148	295140738	295143494
ZmMQTL1.7	1	GRMZM2G122108	295145994	295148714
ZmMQTL1.7	1	GRMZM2G122045	295148982	295152584
ZmMQTL1.7	1	GRMZM5G860632	295273153	295273950
ZmMQTL1.7	1	GRMZM5G806735	295312854	295314828
ZmMQTL1.7	1	GRMZM2G340257	295340754	295341847
ZmMQTL1.7	1	GRMZM2G142097	295347647	295351317
ZmMQTL1.7	1	GRMZM5G840909	295385155	295387876
ZmMQTL1.7	1	GRMZM5G882418	295389161	295390542
ZmMQTL1.7	1	GRMZM2G127309	295428831	295431356
ZmMQTL1.7	1	GRMZM2G156756	295502078	295509029
ZmMQTL1.7	1	GRMZM2G156739	295517191	295518294
ZmMQTL1.7	1	GRMZM2G156729	295523277	295525470
ZmMQTL1.7	1	GRMZM2G458549	295530300	295537431
ZmMQTL1.7	1	GRMZM2G458533	295539804	295545717
ZmMQTL1.7	1	GRMZM2G156656	295550389	295555138
ZmMQTL1.7	1	GRMZM2G156565	295555160	295563804
ZmMQTL1.7	1	GRMZM2G156543	295568051	295572936
ZmMQTL1.7	1	GRMZM2G156516	295613902	295617230
ZmMQTL1.7	1	GRMZM2G156459	295618727	295628833
ZmMQTL1.7	1	GRMZM2G458349	295668689	295669825
ZmMQTL1.7	1	GRMZM2G119755	295710507	295711472
ZmMQTL1.7	1	GRMZM2G067710	295772299	295773062
ZmMQTL1.7	1	GRMZM2G369432	295803706	295804892
ZmMQTL1.7	1	GRMZM2G114673	295840354	295841819
ZmMQTL1.7	1	GRMZM2G114692	295842376	295848240
ZmMQTL1.7	1	GRMZM2G114775	295848927	295850422
ZmMQTL1.7	1	GRMZM2G057973	295955948	295959548
ZmMQTL1.7	1	GRMZM2G058075	295961610	295962387
ZmMQTL1.7	1	GRMZM2G058089	295967134	295971702
ZmMQTL1.7	1	GRMZM2G448523	296062509	296067234
ZmMQTL1.7	1	GRMZM2G366681	296067674	296069043
ZmMQTL1.7	1	GRMZM2G053916	296076820	296082047
ZmMQTL1.7	1	GRMZM2G053803	296082218	296088796
ZmMQTL1.7	1	GRMZM2G351160	296088907	296096795
ZmMQTL1.7	1	GRMZM2G053458	296097226	296102118
ZmMQTL1.7	1	GRMZM2G053299	296102631	296106489
ZmMQTL1.7	1	GRMZM2G118062	296246424	296248512
ZmMQTL1.7	1	GRMZM2G155899	296249752	296266892
ZmMQTL1.7	1	GRMZM2G455769	296269346	296270891
ZmMQTL1.7	1	GRMZM5G874478	296282013	296284211
ZmMQTL1.7	1	GRMZM2G168016	296284547	296286396
ZmMQTL1.7	1	GRMZM2G113137	296334072	296339855
ZmMQTL1.7	1	GRMZM2G113250	296340874	296345856
ZmMQTL1.7	1	GRMZM2G095851	296424347	296428658
ZmMQTL1.7	1	GRMZM2G040369	296557850	296562161
ZmMQTL1.7	1	GRMZM5G862488	296642018	296656293
ZmMQTL1.7	1	GRMZM2G051675	296700761	296703932
ZmMQTL1.7	1	GRMZM2G167428	296730702	296738790
ZmMQTL1.7	1	GRMZM2G113158	296740217	296743555
ZmMQTL1.7	1	GRMZM2G338809	296787365	296789417
ZmMQTL1.7	1	GRMZM5G883969	296788303	296790555
ZmMQTL1.7	1	GRMZM2G470422	296848075	296849261
ZmMQTL1.7	1	GRMZM2G170137	296849439	296855068
ZmMQTL1.7	1	GRMZM2G470382	296855686	296860955
ZmMQTL1.7	1	GRMZM2G114992	296925254	296925855
ZmMQTL1.7	1	GRMZM2G114899	296926109	296930238
ZmMQTL1.7	1	GRMZM2G035017	296954939	296957700
ZmMQTL1.7	1	GRMZM2G704150	296966434	296970024
ZmMQTL1.7	1	GRMZM5G881369	296974431	296979619
ZmMQTL1.7	1	GRMZM5G891724	296979936	296983268
ZmMQTL1.7	1	GRMZM5G878153	297022671	297039866
ZmMQTL1.7	1	GRMZM2G352415	297095671	297098598
ZmMQTL1.7	1	GRMZM2G118005	297126515	297128138
ZmMQTL1.7	1	GRMZM2G118014	297128062	297134060
ZmMQTL1.7	1	GRMZM5G879009	297136161	297136689
ZmMQTL1.7	1	GRMZM2G304657	297246675	297248372
ZmMQTL1.7	1	GRMZM2G304638	297248864	297259785
ZmMQTL1.7	1	GRMZM2G155980	297376150	297380168
ZmMQTL1.7	1	GRMZM2G155935	297380938	297384746
ZmMQTL1.7	1	GRMZM2G150386	297391459	297397729
ZmMQTL1.7	1	GRMZM2G369945	297446813	297449561
ZmMQTL1.7	1	GRMZM2G369912	297451769	297457026
ZmMQTL1.7	1	GRMZM2G369815	297456073	297458920
ZmMQTL1.7	1	GRMZM2G424072	297485407	297486214
ZmMQTL1.7	1	GRMZM2G006445	297527353	297529328
ZmMQTL1.7	1	GRMZM2G426200	297547338	297570194
ZmMQTL1.7	1	GRMZM5G898915	297589166	297592356
ZmMQTL1.7	1	GRMZM2G056393	297668191	297687512
ZmMQTL2.1	2	GRMZM2G305007	6475022	6484078
ZmMQTL2.1	2	GRMZM2G004590	6484126	6487480
ZmMQTL2.1	2	GRMZM5G848138	6561142	6561568
ZmMQTL2.1	2	GRMZM2G010474	6571736	6573498
ZmMQTL2.1	2	GRMZM5G899080	6583855	6584704
ZmMQTL2.1	2	GRMZM2G339117	6597928	6598629
ZmMQTL2.1	2	GRMZM5G882427	6628480	6630135
ZmMQTL2.1	2	GRMZM5G886765	6634463	6637977
ZmMQTL2.1	2	GRMZM5G829840	6642457	6644051
ZmMQTL2.1	2	GRMZM2G052569	6650470	6652737
ZmMQTL2.1	2	GRMZM2G131961	6719167	6724854
ZmMQTL2.1	2	GRMZM2G431783	6737715	6738357
ZmMQTL2.1	2	GRMZM2G138782	6821961	6854425
ZmMQTL2.1	2	GRMZM2G159161	6855095	6858224
ZmMQTL2.1	2	GRMZM2G159082	6859348	6888739
ZmMQTL2.1	2	GRMZM2G106578	6912728	6917856
ZmMQTL2.1	2	GRMZM2G407146	6918106	6918593
ZmMQTL2.1	2	GRMZM2G106511	6973266	6974241
ZmMQTL2.1	2	GRMZM2G106445	6975675	6976610
ZmMQTL2.1	2	GRMZM2G106413	6980500	6981214
ZmMQTL2.1	2	GRMZM2G106393	6982788	6983559
ZmMQTL2.1	2	GRMZM2G106384	6984446	6986625
ZmMQTL2.1	2	GRMZM2G106245	6988976	6991901
ZmMQTL2.1	2	GRMZM2G106105	6992703	6995387
ZmMQTL2.1	2	GRMZM2G106056	6993095	7000975
ZmMQTL2.1	2	GRMZM2G406977	7000730	7005528
ZmMQTL2.1	2	GRMZM2G106010	7006500	7011614
ZmMQTL2.1	2	GRMZM2G063519	7043785	7046368
ZmMQTL2.1	2	GRMZM2G363470	7046986	7049380
ZmMQTL2.1	2	GRMZM2G379758	7095601	7102600
ZmMQTL2.2	2	GRMZM2G038722	13306158	13307935
ZmMQTL2.2	2	GRMZM2G038714	13309716	13310699
ZmMQTL2.2	2	GRMZM2G342039	13311067	13317438
ZmMQTL2.2	2	GRMZM2G342033	13320219	13321087
ZmMQTL2.2	2	GRMZM2G014534	13349179	13350397
ZmMQTL2.2	2	GRMZM2G014276	13353495	13359679
ZmMQTL2.2	2	GRMZM5G886913	13388226	13391129
ZmMQTL2.2	2	GRMZM2G051958	13397821	13399546
ZmMQTL2.2	2	GRMZM2G354053	13410743	13413751
ZmMQTL2.2	2	GRMZM2G359331	13457364	13460437
ZmMQTL2.2	2	GRMZM2G059689	13477102	13477636
ZmMQTL2.2	2	GRMZM2G131280	13553047	13555243
ZmMQTL2.2	2	GRMZM2G090271	13601509	13603670
ZmMQTL2.2	2	GRMZM2G090279	13623135	13625039
ZmMQTL2.2	2	GRMZM2G702942	13647540	13648062
ZmMQTL2.2	2	GRMZM2G090332	13655557	13656142
ZmMQTL2.2	2	GRMZM2G300111	13715453	13716988
ZmMQTL2.2	2	GRMZM2G000166	13719531	13721175
ZmMQTL2.2	2	GRMZM2G092128	13784509	13786156
ZmMQTL2.2	2	GRMZM2G092190	13790202	13804005
ZmMQTL2.2	2	GRMZM2G031904	13831657	13835109
ZmMQTL2.2	2	GRMZM2G031981	13838927	13861148
ZmMQTL2.2	2	GRMZM2G032218	13863653	13872014
ZmMQTL2.2	2	GRMZM2G032260	13877190	13883313
ZmMQTL2.2	2	GRMZM2G032554	13886871	13888692
ZmMQTL2.2	2	GRMZM2G032583	13892342	13895411
ZmMQTL2.2	2	GRMZM2G100732	13994376	14011675
ZmMQTL2.2	2	GRMZM2G169553	14117995	14122217
ZmMQTL2.2	2	GRMZM2G162447	14190289	14191104
ZmMQTL2.2	2	GRMZM2G024312	14216989	14218585
ZmMQTL2.2	2	GRMZM2G322817	14233436	14234345
ZmMQTL2.2	2	GRMZM2G024517	14240963	14241724
ZmMQTL2.2	2	GRMZM2G163067	14277915	14279183
ZmMQTL2.2	2	GRMZM2G098099	14304849	14306007
ZmMQTL2.2	2	GRMZM2G014005	14333886	14334581
ZmMQTL2.2	2	GRMZM2G014009	14342536	14344569
ZmMQTL2.2	2	GRMZM2G014187	14346836	14349725
ZmMQTL2.2	2	GRMZM2G066489	14408980	14413331
ZmMQTL2.2	2	GRMZM2G405064	14444506	14447971
ZmMQTL2.2	2	GRMZM2G010011	14450180	14459904
ZmMQTL2.2	2	GRMZM2G146847	14473978	14474900
ZmMQTL2.2	2	GRMZM2G146866	14477956	14480360
ZmMQTL2.2	2	GRMZM2G016705	14537631	14540646
ZmMQTL2.2	2	GRMZM2G314386	14541468	14545304
ZmMQTL2.2	2	GRMZM2G314396	14545462	14553791
ZmMQTL2.2	2	GRMZM2G314412	14556749	14560303
ZmMQTL2.2	2	GRMZM2G479665	14624851	14628154
ZmMQTL2.2	2	GRMZM2G479684	14631514	14632312
ZmMQTL2.2	2	GRMZM2G054130	14671785	14672710
ZmMQTL2.2	2	GRMZM2G318527	14690761	14698110
ZmMQTL2.2	2	GRMZM2G421256	14726119	14728827
ZmMQTL2.2	2	GRMZM2G421279	14732306	14733163
ZmMQTL2.2	2	GRMZM2G120717	14733344	14734739
ZmMQTL2.2	2	GRMZM2G120724	14740031	14743489
ZmMQTL2.2	2	GRMZM2G356273	14766375	14767937
ZmMQTL2.2	2	GRMZM2G076844	14809965	14811030
ZmMQTL2.2	2	GRMZM2G076771	14815297	14817644
ZmMQTL2.2	2	GRMZM2G303147	14833673	14834163
ZmMQTL2.2	2	GRMZM2G303118	14837138	14848360
ZmMQTL2.2	2	GRMZM2G129386	14894027	14901743
ZmMQTL2.2	2	GRMZM2G430500	14902896	14903268
ZmMQTL2.2	2	GRMZM2G129399	14904216	14905020
ZmMQTL2.2	2	GRMZM2G129450	14907723	14908279
ZmMQTL2.2	2	GRMZM2G402837	15011302	15012823
ZmMQTL2.2	2	GRMZM2G102059	15033793	15035837
ZmMQTL2.2	2	GRMZM2G050262	15134820	15135991
ZmMQTL2.2	2	GRMZM2G050234	15139188	15141339
ZmMQTL2.2	2	GRMZM2G050216	15143944	15144725
ZmMQTL2.2	2	GRMZM2G045398	15152073	15153078
ZmMQTL2.2	2	GRMZM2G464772	15203933	15205330
ZmMQTL2.2	2	GRMZM2G038835	15254382	15255456
ZmMQTL2.2	2	GRMZM2G038851	15256505	15258245
ZmMQTL2.2	2	GRMZM2G341089	15277264	15284706
ZmMQTL2.2	2	GRMZM2G109869	15351726	15354059
ZmMQTL2.2	2	GRMZM2G702945	15367152	15367386
ZmMQTL2.2	2	GRMZM2G702948	15489513	15489887
ZmMQTL2.2	2	GRMZM2G318408	15493046	15494206
ZmMQTL2.2	2	GRMZM2G426067	15578255	15582231
ZmMQTL2.2	2	GRMZM2G125494	15582029	15592514
ZmMQTL2.2	2	GRMZM2G153378	15693533	15695330
ZmMQTL2.2	2	GRMZM2G164318	15877182	15879464
ZmMQTL2.2	2	GRMZM2G164340	15883247	15884172
ZmMQTL2.2	2	GRMZM2G164378	15892332	15894692
ZmMQTL2.2	2	GRMZM2G164405	15900747	15904400
ZmMQTL2.2	2	GRMZM2G164413	15906959	15909636
ZmMQTL2.2	2	GRMZM2G164428	15919759	15921239
ZmMQTL2.2	2	GRMZM2G114131	15979158	15982824
ZmMQTL2.2	2	GRMZM2G114186	15984350	15985154
ZmMQTL2.2	2	GRMZM2G114192	15987768	15990982
ZmMQTL2.2	2	GRMZM2G114220	15995985	16001887
ZmMQTL2.2	2	GRMZM2G114276	16005189	16009431
ZmMQTL2.2	2	GRMZM2G076766	16023279	16025547
ZmMQTL2.2	2	GRMZM2G080156	16034836	16043158
ZmMQTL2.2	2	GRMZM2G080274	16047724	16049837
ZmMQTL2.2	2	GRMZM2G556131	16119212	16134342
ZmMQTL2.2	2	GRMZM2G106921	16134318	16136710
ZmMQTL2.2	2	GRMZM2G106881	16137008	16143089
ZmMQTL2.2	2	GRMZM2G003752	16230476	16232542
ZmMQTL2.2	2	GRMZM2G303135	16244685	16246390
ZmMQTL2.2	2	GRMZM2G476597	16304546	16306712
ZmMQTL2.2	2	GRMZM2G175728	16313721	16318794
ZmMQTL2.2	2	GRMZM2G086210	16353563	16356246
ZmMQTL2.2	2	GRMZM2G086430	16359700	16365072
ZmMQTL2.2	2	GRMZM2G086484	16372260	16379991
ZmMQTL2.2	2	GRMZM2G161902	16410034	16413553
ZmMQTL2.2	2	GRMZM2G161913	16461517	16484071
ZmMQTL2.2	2	GRMZM2G042756	16543814	16545074
ZmMQTL2.2	2	GRMZM2G368838	16555807	16557224
ZmMQTL2.2	2	GRMZM2G068128	16562728	16570599
ZmMQTL2.2	2	GRMZM2G080992	16654152	16656322
ZmMQTL2.2	2	GRMZM2G081032	16670130	16672742
ZmMQTL2.2	2	GRMZM2G081060	16674189	16747649
ZmMQTL2.2	2	GRMZM2G128179	16692074	16696326
ZmMQTL2.2	2	GRMZM2G096086	16848466	16852334
ZmMQTL2.2	2	GRMZM2G095892	16859224	16861774
ZmMQTL2.2	2	GRMZM2G521915	16903885	16904540
ZmMQTL2.2	2	GRMZM2G126555	17067147	17071893
ZmMQTL2.2	2	GRMZM2G076841	17084881	17090696
ZmMQTL2.2	2	GRMZM2G379540	17090821	17093484
ZmMQTL2.2	2	GRMZM2G379546	17093560	17095370
ZmMQTL2.2	2	GRMZM2G371933	17204074	17208385
ZmMQTL2.2	2	GRMZM2G072462	17216305	17222669
ZmMQTL2.2	2	GRMZM2G427486	17239229	17240171
ZmMQTL2.2	2	GRMZM2G125585	17246265	17270034
ZmMQTL2.2	2	GRMZM2G125656	17277678	17281138
ZmMQTL2.2	2	GRMZM2G318956	17393443	17428236
ZmMQTL2.2	2	GRMZM2G069525	17494662	17498413
ZmMQTL2.2	2	GRMZM2G039455	17563300	17573156
ZmMQTL2.2	2	GRMZM2G129261	17718781	17726319
ZmMQTL2.2	2	GRMZM2G117060	17874390	17881436
ZmMQTL2.2	2	GRMZM2G176647	17958629	17972162
ZmMQTL2.2	2	GRMZM2G145968	17972423	17980326
ZmMQTL2.2	2	GRMZM2G057131	18055133	18060421
ZmMQTL2.2	2	GRMZM2G138886	18100583	18104322
ZmMQTL2.2	2	GRMZM2G082181	18168322	18173183
ZmMQTL2.2	2	GRMZM2G384126	18180202	18181167
ZmMQTL2.2	2	GRMZM2G142672	18184711	18194404
ZmMQTL2.2	2	GRMZM2G142664	18204664	18209250
ZmMQTL2.2	2	GRMZM2G041506	18231519	18235586
ZmMQTL2.2	2	GRMZM2G410728	18300334	18301511
ZmMQTL2.2	2	GRMZM2G109865	18313397	18315832
ZmMQTL2.2	2	GRMZM2G101333	18412980	18415088
ZmMQTL2.2	2	GRMZM2G101383	18415915	18420744
ZmMQTL2.2	2	GRMZM2G101408	18421154	18423553
ZmMQTL2.2	2	GRMZM5G834171	18481329	18481530
ZmMQTL2.2	2	GRMZM2G322819	18486220	18489852
ZmMQTL2.2	2	GRMZM2G027891	18491974	18495562
ZmMQTL2.2	2	GRMZM2G088601	18526950	18529441
ZmMQTL2.2	2	GRMZM2G019783	18610994	18622489
ZmMQTL2.2	2	GRMZM2G019863	18623439	18626564
ZmMQTL2.2	2	GRMZM2G019876	18627524	18629118
ZmMQTL2.2	2	GRMZM2G020500	18697487	18699937
ZmMQTL2.2	2	GRMZM2G175504	18737898	18756578
ZmMQTL2.2	2	GRMZM2G174807	18757687	18759694
ZmMQTL2.2	2	GRMZM2G047347	18827067	18828685
ZmMQTL2.2	2	GRMZM2G349344	18828162	18834426
ZmMQTL2.2	2	GRMZM2G388585	18865920	18871872
ZmMQTL2.2	2	GRMZM2G087678	18871816	18874433
ZmMQTL2.2	2	GRMZM2G163110	18932338	18935351
ZmMQTL2.2	2	GRMZM2G462986	18941217	18943473
ZmMQTL2.2	2	GRMZM2G036996	18974887	18975721
ZmMQTL2.2	2	GRMZM2G172795	19041696	19046154
ZmMQTL2.2	2	GRMZM2G168474	19085184	19087389
ZmMQTL2.2	2	GRMZM2G168516	19090782	19091786
ZmMQTL2.2	2	GRMZM2G399862	19131901	19132831
ZmMQTL2.2	2	GRMZM2G099130	19134108	19138634
ZmMQTL2.2	2	GRMZM2G144153	19239910	19243413
ZmMQTL2.2	2	GRMZM2G144083	19244752	19250983
ZmMQTL2.2	2	GRMZM2G120016	19268232	19269788
ZmMQTL2.2	2	GRMZM2G143512	19329256	19337335
ZmMQTL2.2	2	GRMZM2G171556	19386394	19389567
ZmMQTL2.2	2	GRMZM2G469313	19390328	19392986
ZmMQTL2.2	2	GRMZM2G071253	19435535	19439272
ZmMQTL2.2	2	GRMZM2G071327	19439864	19441123
ZmMQTL2.2	2	GRMZM2G044143	19611956	19650488
ZmMQTL2.2	2	GRMZM2G003307	19661322	19665297
ZmMQTL2.2	2	GRMZM5G825321	19769961	19772830
ZmMQTL2.2	2	GRMZM2G162271	19819439	19820030
ZmMQTL2.2	2	GRMZM2G162276	19823667	19824729
ZmMQTL2.2	2	GRMZM2G162319	19876045	19876822
ZmMQTL2.2	2	GRMZM2G462258	19877085	19879216
ZmMQTL2.2	2	GRMZM2G462261	19881422	19886314
ZmMQTL2.2	2	GRMZM2G162333	19888814	19891284
ZmMQTL2.2	2	GRMZM2G077811	19906058	19908465
ZmMQTL2.2	2	GRMZM2G170509	19943988	19945254
ZmMQTL2.2	2	GRMZM2G170516	19947705	19949192
ZmMQTL2.2	2	GRMZM2G170520	19983242	19984636
ZmMQTL2.2	2	GRMZM2G170522	19989745	19999478
ZmMQTL2.2	2	GRMZM2G132756	20055123	20057264
ZmMQTL2.2	2	GRMZM2G132774	20062687	20063949
ZmMQTL2.2	2	GRMZM2G132777	20067098	20068328
ZmMQTL2.2	2	GRMZM2G458974	20075544	20079107
ZmMQTL2.2	2	GRMZM2G158657	20083040	20085698
ZmMQTL2.2	2	GRMZM2G084062	20226460	20272117
ZmMQTL2.2	2	GRMZM2G129300	20337962	20339010
ZmMQTL2.2	2	GRMZM2G129298	20345561	20346609
ZmMQTL2.2	2	GRMZM2G121275	20452256	20453577
ZmMQTL2.2	2	GRMZM2G121223	20456137	20461278
ZmMQTL2.2	2	GRMZM2G702954	20533664	20535185
ZmMQTL2.2	2	GRMZM2G101290	20538917	20540574
ZmMQTL2.2	2	GRMZM2G101181	20541702	20545865
ZmMQTL2.3	2	GRMZM2G320941	60885827	60887231
ZmMQTL2.3	2	GRMZM2G157269	60902601	60907977
ZmMQTL2.3	2	GRMZM2G432525	60936737	60940110
ZmMQTL2.3	2	GRMZM2G085260	61046132	61047877
ZmMQTL2.3	2	GRMZM2G085238	61060551	61061337
ZmMQTL2.3	2	GRMZM2G154223	61137165	61138179
ZmMQTL2.3	2	GRMZM2G454637	61187896	61188392
ZmMQTL2.3	2	GRMZM2G016749	61260067	61264528
ZmMQTL2.3	2	GRMZM2G069708	61285691	61289836
ZmMQTL2.3	2	GRMZM2G069856	61290417	61296910
ZmMQTL2.3	2	GRMZM2G422938	61396277	61400527
ZmMQTL2.3	2	GRMZM5G842686	61504796	61506007
ZmMQTL2.3	2	GRMZM2G068590	61504553	61506099
ZmMQTL2.3	2	GRMZM2G165063	61875294	61877099
ZmMQTL2.3	2	GRMZM2G033247	61936774	61937454
ZmMQTL2.3	2	GRMZM2G122239	61953709	61958839
ZmMQTL2.3	2	GRMZM2G021059	62100618	62101041
ZmMQTL2.3	2	GRMZM2G134668	62121210	62122291
ZmMQTL2.3	2	GRMZM2G093826	62482766	62487721
ZmMQTL2.3	2	GRMZM2G395267	62501453	62505984
ZmMQTL2.3	2	GRMZM2G038604	62648795	62649749
ZmMQTL2.3	2	GRMZM2G041312	62729556	62744393
ZmMQTL2.3	2	GRMZM2G032225	62920632	62921858
ZmMQTL2.3	2	GRMZM2G014695	63006897	63009217
ZmMQTL2.3	2	GRMZM2G032430	63040063	63041741
ZmMQTL2.3	2	GRMZM2G329737	63102153	63104684
ZmMQTL2.3	2	GRMZM2G084462	63147051	63148227
ZmMQTL2.3	2	GRMZM2G079825	63265055	63266421
ZmMQTL2.3	2	GRMZM2G136624	63406093	63416187
ZmMQTL2.3	2	GRMZM2G022347	63554379	63555305
ZmMQTL2.3	2	GRMZM2G023020	63554417	63558011
ZmMQTL2.3	2	GRMZM2G171664	63616735	63621854
ZmMQTL2.3	2	GRMZM2G171688	63621993	63629005
ZmMQTL2.3	2	GRMZM2G703059	63665330	63665553
ZmMQTL2.3	2	GRMZM2G012127	63795714	63796379
ZmMQTL2.3	2	GRMZM2G087059	64001712	64004098
ZmMQTL2.3	2	GRMZM2G097750	64046592	64048165
ZmMQTL2.3	2	GRMZM2G170612	64120917	64123694
ZmMQTL2.3	2	GRMZM2G436533	64296457	64298516
ZmMQTL2.3	2	GRMZM2G136412	64298724	64301239
ZmMQTL2.3	2	GRMZM2G373828	64325465	64381636
ZmMQTL2.3	2	GRMZM2G373849	64382129	64383436
ZmMQTL2.3	2	GRMZM2G001084	64406191	64419933
ZmMQTL2.3	2	GRMZM2G123940	64569935	64573685
ZmMQTL2.3	2	GRMZM2G556667	64573885	64574874
ZmMQTL2.3	2	GRMZM2G096717	64577146	64578093
ZmMQTL2.3	2	GRMZM2G399641	64588509	64589953
ZmMQTL2.3	2	GRMZM2G342254	65046568	65049123
ZmMQTL2.3	2	GRMZM2G079658	65235674	65243943
ZmMQTL2.3	2	GRMZM2G145407	65326352	65328811
ZmMQTL2.3	2	GRMZM5G886989	65370209	65379554
ZmMQTL2.3	2	GRMZM2G097747	65560397	65561109
ZmMQTL2.3	2	GRMZM2G015024	65622505	65623891
ZmMQTL2.3	2	GRMZM2G015985	65628688	65629131
ZmMQTL2.3	2	GRMZM5G886941	65632820	65633234
ZmMQTL2.3	2	GRMZM2G309193	65632842	65646658
ZmMQTL2.3	2	GRMZM5G848945	65666121	65669147
ZmMQTL2.3	2	GRMZM5G836308	65764942	65765893
ZmMQTL2.3	2	GRMZM5G898735	65813103	65819647
ZmMQTL2.3	2	GRMZM2G004380	65846881	65847837
ZmMQTL2.3	2	GRMZM2G090566	65855874	65857143
ZmMQTL2.3	2	GRMZM2G138398	66067545	66068291
ZmMQTL2.3	2	GRMZM2G138431	66118525	66119355
ZmMQTL2.3	2	GRMZM2G067833	66167149	66168466
ZmMQTL2.3	2	GRMZM5G851515	66481614	66485615
ZmMQTL2.3	2	GRMZM2G025294	66485187	66489968
ZmMQTL2.3	2	GRMZM2G097406	66821225	66821648
ZmMQTL2.3	2	GRMZM2G303501	66853735	66855009
ZmMQTL3.3	3	GRMZM2G701883	164751898	164752600
ZmMQTL3.3	3	GRMZM2G139822	164927196	164941379
ZmMQTL3.3	3	GRMZM2G004320	165009787	165016905
ZmMQTL3.3	3	GRMZM2G004161	165017323	165021304
ZmMQTL3.3	3	GRMZM2G085113	165216843	165220769
ZmMQTL3.3	3	GRMZM2G321810	165491788	165497935
ZmMQTL3.3	3	GRMZM2G025404	165499142	165500622
ZmMQTL3.3	3	GRMZM2G025414	165502884	165504076
ZmMQTL3.3	3	GRMZM2G025451	165506217	165521044
ZmMQTL3.3	3	GRMZM2G075144	165539883	165541202
ZmMQTL3.3	3	GRMZM2G444541	165551594	165558129
ZmMQTL3.3	3	GRMZM2G095724	165656217	165657381
ZmMQTL3.3	3	GRMZM2G127756	165676095	165685551
ZmMQTL3.3	3	GRMZM2G127754	165696458	165712123
ZmMQTL3.3	3	GRMZM2G057823	165765567	165768179
ZmMQTL3.3	3	GRMZM2G058250	165768441	165770645
ZmMQTL3.3	3	GRMZM2G058450	165771379	165774720
ZmMQTL3.3	3	GRMZM2G428515	165807656	165813229
ZmMQTL3.3	3	GRMZM2G177244	165897794	165900405
ZmMQTL3.3	3	GRMZM2G177227	165900463	165902629
ZmMQTL3.3	3	GRMZM2G478714	165917744	165918718
ZmMQTL3.3	3	GRMZM2G177220	165939857	165943821
ZmMQTL3.3	3	GRMZM2G177198	165945632	165954487
ZmMQTL3.3	3	GRMZM2G177192	165963608	165965237
ZmMQTL3.3	3	GRMZM2G006620	166024692	166028012
ZmMQTL3.3	3	GRMZM2G006452	166054509	166060854
ZmMQTL3.3	3	GRMZM2G006277	166061814	166076353
ZmMQTL3.3	3	GRMZM2G113264	166114394	166136572
ZmMQTL3.3	3	GRMZM2G013016	166194239	166195917
ZmMQTL3.3	3	GRMZM2G419328	166242278	166245490
ZmMQTL3.3	3	GRMZM2G045433	166286488	166289296
ZmMQTL3.3	3	GRMZM5G863784	166293137	166296504
ZmMQTL3.3	3	GRMZM2G059108	166420292	166422669
ZmMQTL3.3	3	GRMZM2G359397	166424528	166427618
ZmMQTL3.3	3	GRMZM2G058954	166427314	166434196
ZmMQTL3.3	3	GRMZM2G115000	166474851	166479505
ZmMQTL3.3	3	GRMZM2G411956	166489284	166491768
ZmMQTL3.3	3	GRMZM2G114873	166491859	166495032
ZmMQTL3.3	3	GRMZM2G406951	166639691	166641765
ZmMQTL3.3	3	GRMZM2G176542	166705616	166707815
ZmMQTL3.3	3	GRMZM2G176570	166714915	166715936
ZmMQTL3.3	3	GRMZM2G176576	166732717	166735438
ZmMQTL3.3	3	GRMZM2G141638	166836221	166840043
ZmMQTL3.3	3	GRMZM2G141632	166841421	166843638
ZmMQTL3.3	3	GRMZM2G141600	166854197	166860358
ZmMQTL3.3	3	GRMZM2G047572	167040470	167044391
ZmMQTL3.3	3	GRMZM2G346138	167047344	167051143
ZmMQTL3.3	3	GRMZM2G346132	167051841	167055985
ZmMQTL3.3	3	GRMZM2G438045	167059106	167059340
ZmMQTL3.3	3	GRMZM2G137120	167092558	167095189
ZmMQTL3.3	3	GRMZM2G137174	167116054	167118128
ZmMQTL3.3	3	GRMZM2G093119	167405941	167415294
ZmMQTL3.3	3	GRMZM2G701895	167436810	167437080
ZmMQTL3.3	3	GRMZM2G044055	167473579	167477574
ZmMQTL3.3	3	GRMZM2G044092	167480266	167489889
ZmMQTL3.3	3	GRMZM2G118362	167515736	167517921
ZmMQTL3.3	3	GRMZM2G044584	167530579	167531278
ZmMQTL3.3	3	GRMZM5G815449	167654655	167659130
ZmMQTL3.3	3	GRMZM2G064936	167726478	167729421
ZmMQTL3.3	3	GRMZM2G064914	167733580	167734212
ZmMQTL3.3	3	GRMZM2G015923	167755352	167757049
ZmMQTL3.3	3	GRMZM2G457267	167787746	167791066
ZmMQTL3.3	3	GRMZM2G041930	167831060	167846529
ZmMQTL3.3	3	GRMZM2G041847	167849206	167853972
ZmMQTL3.3	3	GRMZM2G392710	168046514	168057122
ZmMQTL3.3	3	GRMZM2G392683	168064478	168068905
ZmMQTL3.3	3	GRMZM5G815894	168275427	168277150
ZmMQTL3.3	3	GRMZM2G096391	168333665	168342224
ZmMQTL3.3	3	GRMZM2G096458	168344494	168347933
ZmMQTL3.3	3	GRMZM2G397509	168344569	168345465
ZmMQTL3.3	3	GRMZM2G017337	168363871	168410252
ZmMQTL3.3	3	GRMZM2G017077	168411703	168416865
ZmMQTL3.3	3	GRMZM2G009462	168479990	168483542
ZmMQTL3.3	3	GRMZM2G109526	168524081	168526729
ZmMQTL3.3	3	GRMZM2G109464	168528393	168532030
ZmMQTL3.3	3	GRMZM2G109429	168533376	168536519
ZmMQTL3.3	3	GRMZM2G086845	168566366	168569728
ZmMQTL4.3	4	GRMZM2G135893	153421584	153425648
ZmMQTL4.3	4	GRMZM2G435684	153430962	153434900
ZmMQTL4.3	4	GRMZM2G380242	153521811	153522767
ZmMQTL4.3	4	GRMZM2G080842	153525953	153532568
ZmMQTL4.3	4	GRMZM2G010488	153545915	153549425
ZmMQTL4.3	4	GRMZM5G890865	153548228	153548896
ZmMQTL4.3	4	GRMZM2G310410	153558601	153564260
ZmMQTL4.3	4	GRMZM2G112122	153609846	153610780
ZmMQTL4.3	4	GRMZM2G392971	153640329	153642773
ZmMQTL4.3	4	GRMZM2G392975	153654422	153658268
ZmMQTL4.3	4	GRMZM2G093316	153658716	153668308
ZmMQTL4.3	4	GRMZM2G046348	153777034	153780326
ZmMQTL4.3	4	GRMZM2G046472	153799987	153801530
ZmMQTL4.3	4	GRMZM2G702626	153864752	153866189
ZmMQTL4.3	4	GRMZM2G399112	153867122	153867696
ZmMQTL4.3	4	GRMZM2G078299	153874277	153875086
ZmMQTL4.3	4	GRMZM2G163830	153979987	153981274
ZmMQTL4.3	4	GRMZM2G347994	154019066	154020312
ZmMQTL4.3	4	GRMZM2G047164	154040908	154042352
ZmMQTL4.3	4	GRMZM2G303244	154069978	154074231
ZmMQTL4.3	4	GRMZM2G004131	154074090	154075878
ZmMQTL4.3	4	GRMZM5G813343	154193354	154194600
ZmMQTL4.3	4	GRMZM2G073738	154285876	154287508
ZmMQTL4.3	4	GRMZM2G073770	154287988	154292088
ZmMQTL4.3	4	GRMZM2G373522	154337341	154339063
ZmMQTL4.3	4	GRMZM2G073359	154407255	154409786
ZmMQTL4.3	4	GRMZM2G381991	154441190	154443491
ZmMQTL4.3	4	GRMZM2G080608	154445556	154447780
ZmMQTL4.3	4	GRMZM2G080644	154449828	154456617
ZmMQTL4.3	4	GRMZM2G156785	154652175	154654247
ZmMQTL4.3	4	GRMZM2G102681	154715079	154716491
ZmMQTL4.3	4	GRMZM2G138407	154823748	154826653
ZmMQTL4.3	4	GRMZM2G084791	154875608	154880712
ZmMQTL4.3	4	GRMZM2G144158	154974795	154976784
ZmMQTL4.3	4	GRMZM2G114911	155013151	155024436
ZmMQTL4.3	4	GRMZM2G114998	155035797	155038140
ZmMQTL4.3	4	GRMZM2G100543	155236764	155238159
ZmMQTL4.3	4	GRMZM2G081829	155251803	155257053
ZmMQTL4.3	4	GRMZM2G394528	155320586	155322904
ZmMQTL4.3	4	GRMZM2G137029	155404440	155409780
ZmMQTL4.3	4	GRMZM2G702635	155442546	155443604
ZmMQTL4.3	4	GRMZM2G702638	155442694	155443594
ZmMQTL4.3	4	GRMZM2G301585	155555160	155558241
ZmMQTL4.3	4	GRMZM2G000520	155637629	155639087
ZmMQTL4.3	4	GRMZM2G030240	155762087	155763434
ZmMQTL4.3	4	GRMZM2G030106	155769952	155773569
ZmMQTL4.3	4	GRMZM2G124566	155831892	155833246
ZmMQTL4.3	4	GRMZM5G813909	155850724	155857090
ZmMQTL4.3	4	GRMZM5G835542	155857958	155859966
ZmMQTL4.3	4	GRMZM2G118693	155860242	155865096
ZmMQTL4.3	4	GRMZM2G044627	155934840	155936072
ZmMQTL4.3	4	GRMZM2G044537	155937504	155938986
ZmMQTL4.3	4	GRMZM2G028438	156049664	156051935
ZmMQTL4.3	4	GRMZM2G003514	156111148	156118295
ZmMQTL4.3	4	GRMZM2G134072	156213585	156216887
ZmMQTL4.3	4	GRMZM2G134023	156218330	156219514
ZmMQTL4.3	4	GRMZM2G371486	156418467	156419416
ZmMQTL4.3	4	GRMZM2G076747	156425039	156425835
ZmMQTL4.3	4	GRMZM2G528010	156440719	156444668
ZmMQTL4.3	4	GRMZM2G076683	156444867	156445946
ZmMQTL4.3	4	GRMZM5G856795	156453241	156454300
ZmMQTL4.3	4	GRMZM2G084195	156508359	156509901
ZmMQTL4.3	4	GRMZM2G170289	156544132	156546356
ZmMQTL4.3	4	GRMZM2G170322	156546885	156549720
ZmMQTL4.3	4	GRMZM2G470817	156555013	156557770
ZmMQTL4.3	4	GRMZM2G003953	156574303	156576744
ZmMQTL4.3	4	GRMZM2G057262	156744962	156746807
ZmMQTL4.3	4	GRMZM2G057171	156747215	156748670
ZmMQTL4.3	4	GRMZM2G517075	156749286	156749691
ZmMQTL4.3	4	GRMZM2G357576	156753329	156753890
ZmMQTL4.3	4	GRMZM2G517060	156754229	156754897
ZmMQTL4.3	4	GRMZM2G112956	156784612	156788566
ZmMQTL4.3	4	GRMZM2G112204	156797614	156800204
ZmMQTL4.3	4	GRMZM2G549254	156800504	156800852
ZmMQTL4.3	4	GRMZM5G873094	156811357	156811657
ZmMQTL4.3	4	GRMZM5G820575	156811655	156812015
ZmMQTL4.3	4	GRMZM2G112030	156813045	156817797
ZmMQTL4.3	4	GRMZM2G411652	156824435	156828258
ZmMQTL4.3	4	GRMZM2G164098	156846887	156847534
ZmMQTL4.3	4	GRMZM2G064626	156899625	156900776
ZmMQTL4.3	4	GRMZM2G080959	156959834	156960798
ZmMQTL4.3	4	GRMZM2G081037	156981539	156986068
ZmMQTL4.3	4	GRMZM2G081172	156986175	156987695
ZmMQTL4.3	4	GRMZM2G378073	156991320	156993449
ZmMQTL4.3	4	GRMZM2G081285	156997731	156998604
ZmMQTL4.3	4	GRMZM2G081310	157020785	157026774
ZmMQTL4.3	4	GRMZM2G133146	157123923	157125177
ZmMQTL4.3	4	GRMZM2G146337	157136512	157139190
ZmMQTL4.3	4	GRMZM2G146422	157145811	157148121
ZmMQTL4.3	4	GRMZM2G081180	157195731	157196590
ZmMQTL4.3	4	GRMZM2G178758	157223501	157238340
ZmMQTL4.3	4	GRMZM2G081429	157240750	157247759
ZmMQTL4.3	4	GRMZM2G380605	157260856	157275301
ZmMQTL4.3	4	GRMZM2G091003	157508569	157511308
ZmMQTL4.3	4	GRMZM2G091044	157531939	157533735
ZmMQTL4.3	4	GRMZM2G390099	157574780	157576106
ZmMQTL4.3	4	GRMZM2G091069	157580066	157584218
ZmMQTL4.3	4	GRMZM2G004748	157636950	157644647
ZmMQTL4.3	4	GRMZM2G084035	157657757	157659704
ZmMQTL4.3	4	GRMZM5G895349	157768215	157778426
ZmMQTL4.3	4	GRMZM5G833253	157794215	157795479
ZmMQTL4.3	4	GRMZM2G059339	157902481	157903591
ZmMQTL4.3	4	GRMZM2G414304	157936832	157938970
ZmMQTL4.3	4	GRMZM2G112456	157943334	157947965
ZmMQTL4.3	4	GRMZM2G112198	157995803	158011866
ZmMQTL4.3	4	GRMZM2G112190	158016952	158017671
ZmMQTL4.3	4	GRMZM2G070865	158095256	158100338
ZmMQTL4.3	4	GRMZM2G054522	158161619	158165091
ZmMQTL4.3	4	GRMZM2G054354	158166323	158170450
ZmMQTL4.3	4	GRMZM2G054013	158173034	158174447
ZmMQTL4.3	4	GRMZM2G156472	158222627	158224339
ZmMQTL4.3	4	GRMZM2G050405	158230927	158322738
ZmMQTL4.3	4	GRMZM2G350157	158327463	158329034
ZmMQTL4.3	4	GRMZM2G066615	158364977	158372157
ZmMQTL4.3	4	GRMZM2G333352	158462476	158463860
ZmMQTL4.3	4	GRMZM2G333361	158480937	158485911
ZmMQTL4.3	4	GRMZM2G121210	158520333	158524645
ZmMQTL4.3	4	GRMZM2G121075	158585799	158587210
ZmMQTL4.3	4	GRMZM2G421513	158587792	158591843
ZmMQTL4.3	4	GRMZM2G106931	158621738	158633022
ZmMQTL4.3	4	GRMZM2G106795	158633589	158636781
ZmMQTL4.3	4	GRMZM2G091743	158706686	158709418
ZmMQTL4.3	4	GRMZM2G012242	158731601	158734070
ZmMQTL4.3	4	GRMZM2G348602	158834689	158837004
ZmMQTL4.3	4	GRMZM2G138686	158875858	158880194
ZmMQTL4.3	4	GRMZM2G138683	158888696	158893034
ZmMQTL4.3	4	GRMZM2G053071	158987331	158988494
ZmMQTL4.3	4	GRMZM2G026024	159020428	159023347
ZmMQTL4.3	4	GRMZM2G125259	159061688	159065270
ZmMQTL4.3	4	GRMZM2G125320	159099055	159105527
ZmMQTL4.3	4	GRMZM2G063192	159201601	159204082
ZmMQTL4.3	4	GRMZM2G178822	159220183	159228274
ZmMQTL4.3	4	GRMZM2G178795	159237882	159239057
ZmMQTL4.3	4	GRMZM2G702655	159403829	159403985
ZmMQTL4.3	4	GRMZM2G147701	159588278	159590356
ZmMQTL4.3	4	GRMZM2G147780	159591265	159596394
ZmMQTL4.3	4	GRMZM2G126505	159692122	159694949
ZmMQTL4.3	4	GRMZM2G110192	159750699	159753143
ZmMQTL4.3	4	GRMZM2G410150	159772528	159780661
ZmMQTL4.3	4	GRMZM2G110287	159781610	159784572
ZmMQTL4.3	4	GRMZM2G114432	159808157	159808610
ZmMQTL4.3	4	GRMZM2G044834	159855003	159857766
ZmMQTL4.3	4	GRMZM2G050371	159889279	159893205
ZmMQTL4.3	4	GRMZM2G057031	159900688	159911939
ZmMQTL4.3	4	GRMZM2G076631	159936429	159938596
ZmMQTL4.3	4	GRMZM2G176340	160005782	160009342
ZmMQTL4.3	4	GRMZM2G176289	160020999	160023829
ZmMQTL4.3	4	GRMZM2G069422	160148462	160150397
ZmMQTL4.3	4	GRMZM2G069365	160153803	160155930
ZmMQTL4.3	4	GRMZM2G110439	160254056	160255548
ZmMQTL4.3	4	GRMZM2G110447	160261740	160263231
ZmMQTL4.3	4	GRMZM2G110483	160291524	160297114
ZmMQTL4.3	4	GRMZM2G589696	160304742	160307885
ZmMQTL4.3	4	GRMZM2G032024	160330422	160334279
ZmMQTL4.3	4	GRMZM2G119258	160367183	160374612
ZmMQTL4.3	4	GRMZM2G119311	160367257	160368585
ZmMQTL4.3	4	GRMZM2G029573	160486836	160493459
ZmMQTL4.3	4	GRMZM2G143804	160513616	160515298
ZmMQTL4.3	4	GRMZM2G361074	160590126	160594199
ZmMQTL4.3	4	GRMZM2G060947	160593546	160597529
ZmMQTL4.3	4	GRMZM2G172427	160952066	160967258
ZmMQTL4.3	4	GRMZM2G172443	160967978	160968233
ZmMQTL4.3	4	GRMZM2G342515	160982216	160983377
ZmMQTL4.3	4	GRMZM2G045226	160984391	160987322
ZmMQTL4.3	4	GRMZM2G156054	161054517	161055027
ZmMQTL4.3	4	GRMZM2G156068	161055388	161059346
ZmMQTL4.3	4	GRMZM2G156301	161063063	161063959
ZmMQTL4.3	4	GRMZM2G576497	161065106	161066311
ZmMQTL4.3	4	GRMZM2G156307	161069448	161070884
ZmMQTL4.3	4	GRMZM2G156320	161077154	161098253
ZmMQTL4.3	4	GRMZM2G015875	161101811	161108392
ZmMQTL4.3	4	GRMZM2G349380	161110333	161115012
ZmMQTL4.3	4	GRMZM2G106137	161179182	161187323
ZmMQTL4.3	4	GRMZM2G476322	161337432	161339994
ZmMQTL4.3	4	GRMZM2G319649	161391877	161393820
ZmMQTL4.3	4	GRMZM2G158093	161397015	161407958
ZmMQTL4.3	4	GRMZM2G157836	161427955	161439131
ZmMQTL4.3	4	GRMZM5G881641	161439484	161440669
ZmMQTL4.3	4	GRMZM2G137696	161472101	161472929
ZmMQTL4.3	4	GRMZM2G438979	161524199	161529600
ZmMQTL4.3	4	GRMZM2G137673	161530494	161531978
ZmMQTL4.3	4	GRMZM2G022514	161580029	161583386
ZmMQTL4.3	4	GRMZM2G179651	161917034	161917907
ZmMQTL4.3	4	GRMZM2G179639	161939148	161942564
ZmMQTL4.3	4	GRMZM2G135085	161979910	161985364
ZmMQTL4.3	4	GRMZM2G042195	162077816	162082788
ZmMQTL4.3	4	GRMZM2G042356	162085763	162089095
ZmMQTL4.3	4	GRMZM2G042502	162106555	162112911
ZmMQTL4.3	4	GRMZM2G110119	162146371	162147894
ZmMQTL4.3	4	GRMZM2G110109	162151215	162155711
ZmMQTL4.3	4	GRMZM2G064701	162287172	162296056
ZmMQTL4.3	4	GRMZM2G064960	162296392	162298746
ZmMQTL4.3	4	GRMZM2G365298	162299119	162300478
ZmMQTL4.3	4	GRMZM2G065030	162302148	162304720
ZmMQTL4.3	4	GRMZM2G065044	162305298	162323018
ZmMQTL4.3	4	GRMZM2G061303	162373001	162375493
ZmMQTL4.3	4	GRMZM5G812170	162375907	162376595
ZmMQTL4.3	4	GRMZM2G169911	162593911	162595604
ZmMQTL4.3	4	GRMZM2G020438	162621357	162630860
ZmMQTL4.3	4	GRMZM2G325589	162631359	162632474
ZmMQTL4.3	4	GRMZM2G020775	162708519	162718567
ZmMQTL4.3	4	GRMZM2G020938	162720135	162723415
ZmMQTL4.3	4	GRMZM2G325629	162726405	162733290
ZmMQTL4.3	4	GRMZM2G005256	162793965	162802658
ZmMQTL4.3	4	GRMZM2G042198	162885358	162891594
ZmMQTL4.3	4	GRMZM2G343449	162890437	162893494
ZmMQTL4.3	4	GRMZM2G453424	162934586	162941040
ZmMQTL4.3	4	GRMZM2G453379	162943174	162956415
ZmMQTL4.3	4	GRMZM2G175983	163041507	163043049
ZmMQTL4.3	4	GRMZM2G036905	163043627	163046411
ZmMQTL4.3	4	GRMZM2G092085	163114600	163124718
ZmMQTL4.3	4	GRMZM2G092182	163125915	163130793
ZmMQTL4.3	4	GRMZM2G126946	163224784	163229156
ZmMQTL4.3	4	GRMZM2G126865	163230306	163233481
ZmMQTL4.3	4	GRMZM2G014994	163291929	163302982
ZmMQTL4.3	4	GRMZM2G048045	163337530	163347973
ZmMQTL4.3	4	GRMZM2G377161	163416287	163420000
ZmMQTL4.3	4	GRMZM2G077258	163422411	163428013
ZmMQTL4.3	4	GRMZM2G438031	163470422	163472149
ZmMQTL4.3	4	GRMZM2G136139	163476598	163479602
ZmMQTL4.3	4	GRMZM2G072612	163494676	163497765
ZmMQTL4.3	4	GRMZM2G702671	163528123	163529196
ZmMQTL4.3	4	GRMZM2G011624	163657376	163666263
ZmMQTL4.3	4	GRMZM2G011253	163668806	163670794
ZmMQTL4.3	4	GRMZM2G011085	163672978	163675571
ZmMQTL4.3	4	GRMZM2G309950	163674545	163675571
ZmMQTL4.3	4	GRMZM2G309847	163680557	163681456
ZmMQTL4.3	4	GRMZM2G418119	163692488	163693999
ZmMQTL4.3	4	GRMZM2G118437	163701265	163705503
ZmMQTL4.3	4	GRMZM2G552956	163712061	163712798
ZmMQTL4.3	4	GRMZM2G135186	163799309	163802105
ZmMQTL4.3	4	GRMZM2G135182	163804134	163807622
ZmMQTL4.3	4	GRMZM2G012814	163809423	163811878
ZmMQTL4.3	4	GRMZM2G010937	163873553	163879688
ZmMQTL4.3	4	GRMZM2G011010	163879955	163882160
ZmMQTL4.3	4	GRMZM2G011015	163885489	163886294
ZmMQTL4.3	4	GRMZM2G411032	163923356	163927807
ZmMQTL4.3	4	GRMZM2G105522	163929109	163930629
ZmMQTL4.3	4	GRMZM2G141036	163992612	163994394
ZmMQTL4.3	4	GRMZM2G168431	164024243	164026019
ZmMQTL4.3	4	GRMZM2G124684	164117449	164119584
ZmMQTL4.3	4	GRMZM2G124667	164119811	164120952
ZmMQTL4.3	4	GRMZM2G124663	164127478	164128599
ZmMQTL4.3	4	GRMZM2G424397	164129419	164130427
ZmMQTL4.3	4	GRMZM2G148534	164201120	164202616
ZmMQTL4.3	4	GRMZM2G449950	164205528	164206744
ZmMQTL4.3	4	GRMZM2G127548	164281186	164285309
ZmMQTL4.3	4	GRMZM2G427319	164285833	164287977
ZmMQTL4.3	4	GRMZM2G127524	164291100	164294759
ZmMQTL4.3	4	GRMZM2G427301	164321430	164324885
ZmMQTL4.3	4	GRMZM2G061118	164380927	164381523
ZmMQTL4.3	4	GRMZM2G020191	164419106	164419649
ZmMQTL4.3	4	GRMZM2G020162	164419874	164420162
ZmMQTL4.3	4	GRMZM2G084914	164581445	164584129
ZmMQTL4.3	4	GRMZM2G112988	164670840	164672378
ZmMQTL4.3	4	GRMZM2G059908	164761322	164761616
ZmMQTL4.3	4	GRMZM2G392951	164802873	164803472
ZmMQTL4.3	4	GRMZM2G093262	164803719	164804904
ZmMQTL4.3	4	GRMZM2G369705	164876480	164877619
ZmMQTL4.3	4	GRMZM2G369685	164910247	164911590
ZmMQTL4.3	4	GRMZM2G524061	164923259	164923901
ZmMQTL4.3	4	GRMZM2G333268	165042056	165042745
ZmMQTL4.3	4	GRMZM2G060073	165088857	165089528
ZmMQTL4.3	4	GRMZM5G861088	165122230	165122473
ZmMQTL4.3	4	GRMZM5G839695	165130326	165130569
ZmMQTL4.3	4	GRMZM2G469980	165138108	165152760
ZmMQTL4.3	4	GRMZM2G455238	165160744	165161818
ZmMQTL4.3	4	GRMZM2G035419	165202867	165203463
ZmMQTL4.3	4	GRMZM2G332697	165210257	165212588
ZmMQTL4.3	4	GRMZM2G088865	165223983	165234082
ZmMQTL4.3	4	GRMZM2G051417	165239647	165240910
ZmMQTL4.3	4	GRMZM2G051427	165248405	165251008
ZmMQTL4.3	4	GRMZM2G351636	165254108	165254780
ZmMQTL4.3	4	GRMZM2G351637	165255006	165255294
ZmMQTL4.3	4	GRMZM2G051456	165277652	165278194
ZmMQTL4.3	4	GRMZM2G167560	165343972	165348286
ZmMQTL4.3	4	GRMZM2G355600	165370727	165371828
ZmMQTL4.3	4	GRMZM2G355618	165400524	165407190
ZmMQTL4.3	4	GRMZM2G575116	165423981	165424889
ZmMQTL4.3	4	GRMZM2G454184	165432419	165434750
ZmMQTL4.3	4	GRMZM2G461590	165454520	165455587
ZmMQTL4.3	4	GRMZM2G020492	165488326	165494134
ZmMQTL4.3	4	GRMZM2G111774	165527642	165529129
ZmMQTL4.3	4	GRMZM2G702681	165530227	165531349
ZmMQTL4.3	4	GRMZM2G315558	165558997	165560963
ZmMQTL4.3	4	GRMZM2G418766	165593737	165594804
ZmMQTL4.3	4	GRMZM2G081263	165615318	165615600
ZmMQTL4.3	4	GRMZM2G567711	165615992	165617115
ZmMQTL4.3	4	GRMZM2G122848	165652868	165654144
ZmMQTL4.3	4	GRMZM2G122846	165667700	165668420
ZmMQTL4.3	4	GRMZM2G122843	165669269	165692637
ZmMQTL4.3	4	GRMZM2G122811	165695525	165700064
ZmMQTL4.3	4	GRMZM2G122767	165703188	165710257
ZmMQTL4.3	4	GRMZM2G122715	165727529	165728945
ZmMQTL4.3	4	GRMZM2G150930	165794971	165797318
ZmMQTL4.3	4	GRMZM2G021248	165860054	165861050
ZmMQTL4.3	4	GRMZM2G021339	165861784	165863994
ZmMQTL4.3	4	GRMZM2G166713	165947434	165953456
ZmMQTL4.3	4	GRMZM2G125268	165996357	165999622
ZmMQTL4.3	4	GRMZM2G125378	166002883	166005925
ZmMQTL4.3	4	GRMZM2G125387	166019456	166024247
ZmMQTL4.3	4	GRMZM2G125455	166030470	166034858
ZmMQTL4.3	4	GRMZM2G125512	166035319	166038588
ZmMQTL4.3	4	GRMZM2G125544	166039075	166043946
ZmMQTL4.3	4	GRMZM2G385352	166089943	166091627
ZmMQTL4.3	4	GRMZM2G161746	166273187	166275612
ZmMQTL4.3	4	GRMZM2G161735	166327264	166330978
ZmMQTL4.3	4	GRMZM2G579820	166338768	166339266
ZmMQTL4.3	4	GRMZM2G461671	166376657	166378407
ZmMQTL4.3	4	GRMZM2G444623	166510863	166511714
ZmMQTL4.3	4	GRMZM2G444632	166523417	166528222
ZmMQTL4.3	4	GRMZM2G380457	166803332	166804593
ZmMQTL4.3	4	GRMZM2G380469	166805882	166806221
ZmMQTL4.3	4	GRMZM2G003501	166858870	166860792
ZmMQTL4.3	4	GRMZM2G471733	166894516	166897220
ZmMQTL4.3	4	GRMZM2G171051	166899507	166901779
ZmMQTL4.3	4	GRMZM2G171060	166904280	166908828
ZmMQTL4.3	4	GRMZM2G055158	166940292	166941682
ZmMQTL4.3	4	GRMZM2G063473	166951519	166955204
ZmMQTL4.3	4	GRMZM2G063464	166956372	166958347
ZmMQTL4.3	4	GRMZM2G063426	166995241	166996331
ZmMQTL4.3	4	GRMZM2G063316	167002540	167008338
ZmMQTL4.3	4	GRMZM2G362857	167002556	167003289
ZmMQTL4.3	4	GRMZM2G362823	167009155	167009883
ZmMQTL4.3	4	GRMZM2G063276	167063263	167064549
ZmMQTL4.3	4	GRMZM2G063256	167067822	167068365
ZmMQTL4.3	4	GRMZM2G063220	167068632	167070463
ZmMQTL4.3	4	GRMZM2G362764	167071084	167071616
ZmMQTL4.3	4	GRMZM2G015049	167103361	167104810
ZmMQTL4.3	4	GRMZM2G014854	167106080	167107407
ZmMQTL4.3	4	GRMZM2G036464	167111247	167114579
ZmMQTL4.3	4	GRMZM2G136996	167199583	167213585
ZmMQTL4.3	4	GRMZM2G168378	167214546	167216702
ZmMQTL4.3	4	GRMZM2G168369	167217723	167219685
ZmMQTL4.3	4	GRMZM2G168337	167219963	167225717
ZmMQTL4.3	4	GRMZM2G467934	167241394	167241667
ZmMQTL4.3	4	GRMZM2G493155	167310692	167321263
ZmMQTL4.3	4	GRMZM2G493160	167347110	167351193
ZmMQTL4.3	4	GRMZM2G125943	167410131	167416477
ZmMQTL4.3	4	GRMZM2G125991	167432662	167434157
ZmMQTL4.3	4	GRMZM2G029859	167460179	167511464
ZmMQTL4.3	4	GRMZM2G702687	167794600	167794903
ZmMQTL4.4	4	GRMZM2G043921	173583244	173584231
ZmMQTL4.4	4	GRMZM2G344376	173587296	173587800
ZmMQTL4.4	4	GRMZM2G108147	173594215	173596604
ZmMQTL4.4	4	GRMZM2G108084	173627395	173631741
ZmMQTL4.4	4	GRMZM5G855924	173648500	173648980
ZmMQTL4.4	4	GRMZM2G084515	173656989	173658738
ZmMQTL4.4	4	GRMZM2G450055	173741725	173749650
ZmMQTL4.4	4	GRMZM2G148374	173746258	173749650
ZmMQTL4.4	4	GRMZM2G411746	173783496	173784817
ZmMQTL4.4	4	GRMZM2G411764	173821633	173822427
ZmMQTL4.4	4	GRMZM2G111415	173829507	173830759
ZmMQTL4.4	4	GRMZM2G111451	173831378	173834049
ZmMQTL4.4	4	GRMZM2G111491	173835334	173846164
ZmMQTL4.4	4	GRMZM2G111521	173852974	173856953
ZmMQTL4.4	4	GRMZM2G066456	173889213	173891595
ZmMQTL4.4	4	GRMZM2G110960	173938266	173939717
ZmMQTL4.4	4	GRMZM2G316679	173952295	173957117
ZmMQTL4.4	4	GRMZM2G010439	173959818	173962928
ZmMQTL4.4	4	GRMZM2G010491	174019149	174020537
ZmMQTL4.4	4	GRMZM2G316749	174030621	174031361
ZmMQTL4.4	4	GRMZM2G316758	174031589	174033931
ZmMQTL4.4	4	GRMZM2G010912	174040666	174042380
ZmMQTL4.4	4	GRMZM2G010933	174068643	174070587
ZmMQTL4.4	4	GRMZM2G316778	174071523	174074386
ZmMQTL4.4	4	GRMZM2G316787	174072946	174074395
ZmMQTL4.4	4	GRMZM2G011218	174081623	174094644
ZmMQTL4.4	4	GRMZM2G156415	174330476	174333976
ZmMQTL4.4	4	GRMZM2G422190	174492942	174496283
ZmMQTL4.4	4	GRMZM2G032350	174623417	174625566
ZmMQTL4.4	4	GRMZM2G032163	174625865	174638460
ZmMQTL4.4	4	GRMZM2G032149	174744844	174745144
ZmMQTL4.4	4	GRMZM2G332225	174747041	174748927
ZmMQTL4.4	4	GRMZM2G135073	174795711	174802051
ZmMQTL4.4	4	GRMZM2G042179	174806823	174809921
ZmMQTL4.4	4	GRMZM2G155499	174874446	174876003
ZmMQTL4.4	4	GRMZM2G155490	174878952	174879689
ZmMQTL4.4	4	GRMZM2G039263	174931115	174936588
ZmMQTL4.4	4	GRMZM2G446313	174937851	174942257
ZmMQTL4.4	4	GRMZM2G146346	174945274	174946868
ZmMQTL4.4	4	GRMZM2G016362	174983774	174985558
ZmMQTL4.4	4	GRMZM2G312521	174991783	174996304
ZmMQTL4.4	4	GRMZM2G070138	175159937	175163364
ZmMQTL4.4	4	GRMZM2G070239	175163569	175168040
ZmMQTL4.4	4	GRMZM2G101125	175243396	175248435
ZmMQTL4.4	4	GRMZM2G377020	175253885	175254509
ZmMQTL4.4	4	GRMZM2G301647	175306258	175309558
ZmMQTL4.4	4	GRMZM2G314946	175361004	175361696
ZmMQTL4.4	4	GRMZM2G015021	175365996	175368482
ZmMQTL4.4	4	GRMZM2G039106	175405346	175410381
ZmMQTL4.4	4	GRMZM5G864259	175431564	175432383
ZmMQTL4.4	4	GRMZM2G475867	175527544	175539061
ZmMQTL4.4	4	GRMZM2G053766	175602334	175614089
ZmMQTL4.4	4	GRMZM2G181336	175751778	175753487
ZmMQTL4.4	4	GRMZM2G181354	175758502	175761094
ZmMQTL4.4	4	GRMZM2G181358	175762412	175763711
ZmMQTL4.4	4	GRMZM2G181359	175765124	175769372
ZmMQTL4.4	4	GRMZM2G181362	175769671	175780762
ZmMQTL4.4	4	GRMZM2G000610	175942989	175945922
ZmMQTL4.4	4	GRMZM2G472023	176000368	176012753
ZmMQTL4.4	4	GRMZM2G167898	176044383	176048241
ZmMQTL4.4	4	GRMZM2G018398	176066659	176069349
ZmMQTL4.4	4	GRMZM2G702716	176079468	176105573
ZmMQTL4.4	4	GRMZM2G032443	176105951	176108321
ZmMQTL4.4	4	GRMZM5G843484	176110749	176111452
ZmMQTL4.4	4	GRMZM2G428188	176189145	176190096
ZmMQTL4.4	4	GRMZM2G003092	176286625	176289846
ZmMQTL4.4	4	GRMZM2G521481	176373676	176376135
ZmMQTL4.4	4	GRMZM2G064537	176377674	176381799
ZmMQTL4.4	4	GRMZM2G085255	176437056	176438397
ZmMQTL4.4	4	GRMZM2G091143	176494598	176523483
ZmMQTL4.4	4	GRMZM2G091189	176529662	176531725
ZmMQTL4.4	4	GRMZM2G097081	176557755	176558869
ZmMQTL4.4	4	GRMZM2G047414	176676898	176680476
ZmMQTL4.4	4	GRMZM2G047319	176681546	176684153
ZmMQTL4.4	4	GRMZM2G386088	176759954	176766026
ZmMQTL4.4	4	GRMZM2G315230	176834379	176836630
ZmMQTL4.4	4	GRMZM2G149281	176887570	176898143
ZmMQTL4.4	4	GRMZM2G449909	176899979	176926797
ZmMQTL4.4	4	GRMZM2G006297	177071284	177085337
ZmMQTL4.4	4	GRMZM2G105335	177152122	177154056
ZmMQTL4.4	4	GRMZM2G115013	177178013	177181952
ZmMQTL4.4	4	GRMZM2G416024	177183190	177184429
ZmMQTL4.4	4	GRMZM5G815154	177341662	177342104
ZmMQTL4.4	4	GRMZM2G121151	177357392	177358980
ZmMQTL4.4	4	GRMZM5G852159	177360989	177362182
ZmMQTL4.4	4	GRMZM2G139293	177375524	177376243
ZmMQTL4.4	4	GRMZM2G441144	177376887	177378031
ZmMQTL4.4	4	GRMZM2G044670	177401138	177403822
ZmMQTL4.4	4	GRMZM2G331964	177412638	177414595
ZmMQTL4.4	4	GRMZM2G165961	177461113	177464231
ZmMQTL4.4	4	GRMZM2G165991	177468457	177470898
ZmMQTL4.4	4	GRMZM5G894868	177473985	177474756
ZmMQTL4.4	4	GRMZM2G126646	177612035	177616331
ZmMQTL4.4	4	GRMZM2G126732	177657801	177660210
ZmMQTL4.4	4	GRMZM2G126765	177672249	177674559
ZmMQTL4.4	4	GRMZM2G126795	177676331	177683190
ZmMQTL4.4	4	GRMZM2G428027	177685319	177689170
ZmMQTL4.4	4	GRMZM2G300624	177902144	177921768
ZmMQTL4.4	4	GRMZM2G041269	178031326	178034661
ZmMQTL4.4	4	GRMZM2G158811	178067105	178071859
ZmMQTL4.4	4	GRMZM2G158839	178072274	178074210
ZmMQTL4.4	4	GRMZM2G158860	178081291	178082109
ZmMQTL4.4	4	GRMZM5G845891	178166679	178168813
ZmMQTL4.4	4	GRMZM2G475583	178260594	178269233
ZmMQTL4.4	4	GRMZM2G475683	178275309	178276595
ZmMQTL4.4	4	GRMZM2G150153	178316962	178319133
ZmMQTL4.4	4	GRMZM2G459590	178325505	178327177
ZmMQTL4.4	4	GRMZM2G011110	178417314	178418683
ZmMQTL4.4	4	GRMZM2G170313	178486057	178494757
ZmMQTL4.4	4	GRMZM2G473016	178499147	178500675
ZmMQTL4.4	4	GRMZM2G060630	178520982	178525630
ZmMQTL4.4	4	GRMZM2G060554	178527135	178533303
ZmMQTL4.4	4	GRMZM2G356046	178534854	178536994
ZmMQTL4.4	4	GRMZM5G862945	178590015	178600591
ZmMQTL4.4	4	GRMZM2G079316	178601162	178602983
ZmMQTL4.4	4	GRMZM2G079353	178606753	178611513
ZmMQTL4.4	4	GRMZM2G079381	178613062	178616618
ZmMQTL4.4	4	GRMZM2G173771	178620835	178621888
ZmMQTL4.4	4	GRMZM2G471594	178627212	178629084
ZmMQTL4.4	4	GRMZM2G015912	178689906	178690613
ZmMQTL4.4	4	GRMZM2G015941	178695837	178697049
ZmMQTL4.4	4	GRMZM2G015983	178702779	178706249
ZmMQTL4.4	4	GRMZM2G084445	178766197	178768065
ZmMQTL4.4	4	GRMZM2G084570	178774991	178776727
ZmMQTL4.4	4	GRMZM2G084498	178788087	178788922
ZmMQTL4.4	4	GRMZM2G084457	178789577	178791192
ZmMQTL4.4	4	GRMZM2G040050	178851195	178852587
ZmMQTL4.4	4	GRMZM2G370777	178918188	178925234
ZmMQTL4.4	4	GRMZM2G107414	179114169	179115759
ZmMQTL4.4	4	GRMZM2G081318	179260732	179262944
ZmMQTL4.4	4	GRMZM5G848268	179266164	179266592
ZmMQTL4.4	4	GRMZM2G154389	179378603	179380813
ZmMQTL4.4	4	GRMZM2G075044	179629691	179631990
ZmMQTL4.4	4	GRMZM2G075074	179639157	179641844
ZmMQTL4.4	4	GRMZM2G374575	179654608	179655384
ZmMQTL4.4	4	GRMZM2G075117	179655518	179658130
ZmMQTL4.4	4	GRMZM2G478709	179677460	179679867
ZmMQTL4.4	4	GRMZM2G024180	179690665	179694183
ZmMQTL4.4	4	GRMZM2G035704	179740249	179742006
ZmMQTL4.4	4	GRMZM2G008839	179817240	179818127
ZmMQTL4.4	4	GRMZM2G008819	179823337	179824412
ZmMQTL4.4	4	GRMZM2G008691	179831784	179834012
ZmMQTL4.4	4	GRMZM2G308193	179840840	179851412
ZmMQTL4.4	4	GRMZM2G007729	179852642	179853912
ZmMQTL4.4	4	GRMZM2G089017	179954083	179954451
ZmMQTL4.4	4	GRMZM2G089029	179961008	179961376
ZmMQTL4.4	4	GRMZM2G079796	180085455	180105548
ZmMQTL4.4	4	GRMZM2G108919	180219230	180226616
ZmMQTL4.4	4	GRMZM2G109140	180229511	180232615
ZmMQTL4.4	4	GRMZM2G344977	180244520	180248837
ZmMQTL4.4	4	GRMZM2G344936	180249610	180250991
ZmMQTL4.4	4	GRMZM2G149422	180266486	180268040
ZmMQTL4.4	4	GRMZM2G448881	180271948	180273678
ZmMQTL4.4	4	GRMZM2G448883	180276341	180277741
ZmMQTL4.4	4	GRMZM2G046321	180294644	180295845
ZmMQTL7.1	7	GRMZM2G361131	18028689	18030594
ZmMQTL7.1	7	GRMZM5G844344	18061975	18062527
ZmMQTL7.1	7	GRMZM2G117146	18078480	18080626
ZmMQTL7.1	7	GRMZM2G122810	18150407	18158652
ZmMQTL7.1	7	GRMZM2G094928	18233220	18235350
ZmMQTL7.1	7	GRMZM2G094867	18237829	18241809
ZmMQTL7.1	7	GRMZM2G016941	18412978	18414051
ZmMQTL7.1	7	GRMZM2G432631	18427821	18432485
ZmMQTL7.1	7	GRMZM2G432642	18436555	18437950
ZmMQTL7.1	7	GRMZM2G168149	18484062	18486515
ZmMQTL7.1	7	GRMZM2G074082	18531203	18535493
ZmMQTL7.1	7	GRMZM2G424832	18620329	18626341
ZmMQTL7.1	7	GRMZM2G125918	18636883	18638188
ZmMQTL7.1	7	GRMZM2G704406	18786693	18786993
ZmMQTL7.1	7	GRMZM2G558353	18937308	18937546
ZmMQTL7.1	7	GRMZM2G025763	18954748	18955697
ZmMQTL7.1	7	GRMZM2G340656	19063728	19083475
ZmMQTL7.1	7	GRMZM2G462325	19083048	19101243
ZmMQTL7.1	7	GRMZM5G893931	19185208	19185811
ZmMQTL7.1	7	GRMZM2G095078	19265564	19270520
ZmMQTL7.1	7	GRMZM2G042627	19331381	19358462
ZmMQTL7.1	7	GRMZM2G042733	19360148	19366043
ZmMQTL7.1	7	GRMZM2G104559	19429667	19430971
ZmMQTL7.1	7	GRMZM2G038162	19494434	19500133
ZmMQTL7.1	7	GRMZM2G341378	19500153	19500820
ZmMQTL7.1	7	GRMZM2G038313	19501875	19506645
ZmMQTL7.1	7	GRMZM2G038412	19507871	19511834
ZmMQTL7.1	7	GRMZM2G043275	19593967	19604761
ZmMQTL7.1	7	GRMZM2G111216	19634412	19636498
ZmMQTL7.1	7	GRMZM5G874583	19637020	19637481
ZmMQTL7.1	7	GRMZM2G361615	19835644	19843639
ZmMQTL7.1	7	GRMZM5G825609	19976320	19977127
ZmMQTL7.1	7	GRMZM2G055119	20073436	20074190
ZmMQTL7.1	7	GRMZM2G404698	20077236	20078436
ZmMQTL7.1	7	GRMZM2G105996	20176369	20179400
ZmMQTL7.1	7	GRMZM2G404688	20182649	20183320
ZmMQTL7.1	7	GRMZM2G017634	20206164	20207500
ZmMQTL7.1	7	GRMZM2G066406	20337593	20338045
ZmMQTL7.1	7	GRMZM2G066410	20340176	20340627
ZmMQTL7.1	7	GRMZM2G431486	20491581	20492051
ZmMQTL7.1	7	GRMZM2G161072	20548691	20550714
ZmMQTL7.1	7	GRMZM5G848205	20585090	20586043
ZmMQTL7.1	7	GRMZM2G704412	20597174	20597989
ZmMQTL7.1	7	GRMZM2G704414	20722588	20723618
ZmMQTL7.1	7	GRMZM2G410033	20865382	20868821
ZmMQTL7.1	7	GRMZM2G079632	20903389	20905225
ZmMQTL7.1	7	GRMZM2G378605	20921497	20922447
ZmMQTL7.1	7	GRMZM2G472100	21134715	21135537
ZmMQTL7.1	7	GRMZM2G472096	21145676	21146564
ZmMQTL7.1	7	GRMZM2G472052	21151605	21162019
ZmMQTL7.1	7	GRMZM2G171569	21160810	21162260
ZmMQTL7.1	7	GRMZM2G031780	21200137	21203325
ZmMQTL7.1	7	GRMZM2G063258	21283000	21287121
ZmMQTL7.1	7	GRMZM2G063340	21287557	21290256
ZmMQTL7.1	7	GRMZM2G138943	21340425	21342399
ZmMQTL7.1	7	GRMZM2G165098	21431247	21433436
ZmMQTL7.1	7	GRMZM2G107065	21520403	21521385
ZmMQTL7.1	7	GRMZM2G107096	21523953	21525113
ZmMQTL7.1	7	GRMZM2G173967	21557697	21561601
ZmMQTL7.1	7	GRMZM2G093276	21809954	21811964
ZmMQTL7.1	7	GRMZM2G167946	21949798	21950846
ZmMQTL7.1	7	GRMZM2G176175	22015364	22026546
ZmMQTL7.1	7	GRMZM2G431900	22165859	22172173
ZmMQTL7.1	7	GRMZM2G143367	22202936	22204816
ZmMQTL7.1	7	GRMZM2G461944	22239910	22241203
ZmMQTL7.1	7	GRMZM2G140352	22267693	22272958
ZmMQTL7.1	7	GRMZM2G441089	22279705	22281326
ZmMQTL7.1	7	GRMZM2G441091	22281713	22283817
ZmMQTL7.1	7	GRMZM5G855743	22328876	22330186
ZmMQTL7.1	7	GRMZM2G013920	22372739	22374417
ZmMQTL7.1	7	GRMZM2G397242	22512371	22513232
ZmMQTL7.1	7	GRMZM2G096602	22528793	22531189
ZmMQTL7.1	7	GRMZM2G096604	22534348	22537828
ZmMQTL7.1	7	GRMZM2G158188	22593562	22596366
ZmMQTL7.1	7	GRMZM2G159931	22633705	22634434
ZmMQTL7.1	7	GRMZM2G159899	22637421	22639698
ZmMQTL7.1	7	GRMZM2G032528	22692129	22696419
ZmMQTL7.1	7	GRMZM2G700267	22742036	22742852
ZmMQTL7.1	7	GRMZM5G815665	23247533	23249181
ZmMQTL7.1	7	GRMZM5G892627	23364887	23366040
ZmMQTL7.1	7	GRMZM2G376154	23546279	23546860
ZmMQTL7.1	7	GRMZM2G074549	23547667	23551324
ZmMQTL7.1	7	GRMZM2G050427	23611957	23613731
ZmMQTL7.1	7	GRMZM2G041806	23662115	23663374
ZmMQTL7.1	7	GRMZM2G097030	23728516	23730596
ZmMQTL7.1	7	GRMZM2G143992	23752379	23753430
ZmMQTL7.1	7	GRMZM2G144002	23769241	23780203
ZmMQTL7.1	7	GRMZM2G449717	23879779	23883255
ZmMQTL7.1	7	GRMZM2G035445	23963804	23974404
ZmMQTL7.1	7	GRMZM2G333142	23972786	23974353
ZmMQTL7.1	7	GRMZM2G164929	24034962	24036167
ZmMQTL7.1	7	GRMZM2G038926	24092590	24093557
ZmMQTL7.1	7	GRMZM2G129092	24100217	24101030
ZmMQTL7.1	7	GRMZM2G343236	24155462	24156804
ZmMQTL7.1	7	GRMZM2G046532	24164577	24165296
ZmMQTL7.1	7	GRMZM2G082924	24237830	24240669
ZmMQTL7.1	7	GRMZM2G173063	24381513	24383110
ZmMQTL7.1	7	GRMZM2G057296	24418721	24422162
ZmMQTL7.1	7	GRMZM2G358059	24423089	24427016
ZmMQTL7.1	7	GRMZM5G812874	24559985	24560479
ZmMQTL7.1	7	GRMZM2G127412	24685685	24687462
ZmMQTL7.1	7	GRMZM2G170542	24741061	24741380
ZmMQTL7.1	7	GRMZM2G078886	24809924	24810872
ZmMQTL7.1	7	GRMZM2G078804	24834017	24835345
ZmMQTL7.1	7	GRMZM2G156794	25104261	25106837
ZmMQTL7.1	7	GRMZM2G086757	25170432	25172041
ZmMQTL7.1	7	GRMZM2G535019	25173025	25173936
ZmMQTL7.1	7	GRMZM2G005641	25509620	25512782
ZmMQTL7.1	7	GRMZM2G320920	25521620	25524708
ZmMQTL7.1	7	GRMZM2G360761	25547232	25547646
ZmMQTL7.1	7	GRMZM2G160517	25707151	25708002
ZmMQTL7.1	7	GRMZM2G704435	25738762	25740302
ZmMQTL7.1	7	GRMZM2G484706	25796975	25797870
ZmMQTL7.1	7	GRMZM2G303829	25819633	25820403
ZmMQTL7.1	7	GRMZM2G003754	25820982	25825828
ZmMQTL7.1	7	GRMZM2G003789	25828158	25833757
ZmMQTL7.1	7	GRMZM2G016958	25919395	25927080
ZmMQTL7.1	7	GRMZM2G172204	26167429	26169638
ZmMQTL7.1	7	GRMZM2G144618	26243245	26250203
ZmMQTL7.1	7	GRMZM2G704440	26296324	26296912
ZmMQTL7.1	7	GRMZM2G704444	26394793	26394961
ZmMQTL7.1	7	GRMZM5G862392	26415732	26415900
ZmMQTL7.1	7	GRMZM2G177631	26503596	26509680
ZmMQTL7.1	7	GRMZM5G835987	26608518	26611390
ZmMQTL7.1	7	GRMZM2G406631	26608983	26609579
ZmMQTL7.1	7	GRMZM5G898371	26613871	26615608
ZmMQTL7.1	7	GRMZM2G704448	26619309	26619562
ZmMQTL7.1	7	GRMZM2G704451	26725819	26726254
ZmMQTL7.1	7	GRMZM2G097719	26790067	26790798
ZmMQTL7.1	7	GRMZM2G390876	26874376	26877648
ZmMQTL7.1	7	GRMZM2G091031	26877172	26880096
ZmMQTL7.1	7	GRMZM2G147560	26980476	26983655
ZmMQTL7.1	7	GRMZM2G320703	27024400	27027538
ZmMQTL7.1	7	GRMZM2G035574	27043082	27048917
ZmMQTL7.1	7	GRMZM2G035767	27049457	27116588
ZmMQTL7.1	7	GRMZM2G328258	27240221	27242417
ZmMQTL7.1	7	GRMZM2G082830	27326606	27328595
ZmMQTL7.1	7	GRMZM2G156568	27433674	27438325
ZmMQTL7.1	7	GRMZM2G162267	27672567	27673146
ZmMQTL7.1	7	GRMZM2G302778	27695450	27697345
ZmMQTL7.1	7	GRMZM2G030809	27780127	27782335
ZmMQTL7.1	7	GRMZM2G352391	27814944	27815295
ZmMQTL7.1	7	GRMZM2G053637	27820470	27822032
ZmMQTL7.3	7	GRMZM2G100741	159765179	159767316
ZmMQTL7.3	7	GRMZM2G100758	159767631	159770107
ZmMQTL7.3	7	GRMZM2G034779	159789992	159791916
ZmMQTL7.3	7	GRMZM2G061234	159800505	159812272
ZmMQTL7.3	7	GRMZM2G061232	159812326	159812944
ZmMQTL7.3	7	GRMZM2G061156	159817108	159822725
ZmMQTL7.3	7	GRMZM2G092669	159895055	159898945
ZmMQTL7.3	7	GRMZM2G007909	159902822	159904577
ZmMQTL7.3	7	GRMZM2G007651	159934593	159940524
ZmMQTL7.3	7	GRMZM2G305280	159943752	159944792
ZmMQTL7.3	7	GRMZM2G006505	159946712	159949167
ZmMQTL7.3	7	GRMZM2G305211	159959224	159960399
ZmMQTL7.3	7	GRMZM2G305196	159960914	159961570
ZmMQTL7.3	7	GRMZM2G006324	159979075	159979972
ZmMQTL7.3	7	GRMZM2G384327	160062431	160063898
ZmMQTL7.3	7	GRMZM2G083243	160071866	160075599
ZmMQTL7.3	7	GRMZM2G384386	160094705	160096131
ZmMQTL7.3	7	GRMZM5G887631	160098894	160108008
ZmMQTL7.3	7	GRMZM5G860235	160121912	160123965
ZmMQTL7.3	7	GRMZM2G443843	160125131	160127422
ZmMQTL7.3	7	GRMZM2G443829	160138409	160140643
ZmMQTL7.3	7	GRMZM2G121543	160178670	160182662
ZmMQTL7.3	7	GRMZM2G121516	160182854	160187836
ZmMQTL7.3	7	GRMZM5G889052	160189920	160192923
ZmMQTL7.3	7	GRMZM2G374971	160254707	160256026
ZmMQTL7.3	7	GRMZM2G374969	160256817	160266962
ZmMQTL7.3	7	GRMZM2G072526	160271656	160276364
ZmMQTL7.3	7	GRMZM2G072506	160281592	160285740
ZmMQTL7.3	7	GRMZM2G072500	160286328	160287563
ZmMQTL7.3	7	GRMZM2G072280	160294877	160297851
ZmMQTL7.3	7	GRMZM2G072054	160322884	160328827
ZmMQTL7.3	7	GRMZM2G071997	160330947	160332535
ZmMQTL7.3	7	GRMZM2G363552	160351369	160353986
ZmMQTL7.3	7	GRMZM2G063420	160360935	160363557
ZmMQTL7.3	7	GRMZM2G060762	160411539	160419928
ZmMQTL7.3	7	GRMZM2G060749	160426333	160427330
ZmMQTL7.3	7	GRMZM2G054658	160480040	160481020
ZmMQTL9.2	9	GRMZM2G363789	113957380	113961138
ZmMQTL9.2	9	GRMZM2G331105	114069435	114088947
ZmMQTL9.2	9	GRMZM2G095219	114111078	114128935
ZmMQTL9.2	9	GRMZM2G035712	114186082	114188473
ZmMQTL9.2	9	GRMZM2G035749	114200453	114203334
ZmMQTL9.2	9	GRMZM2G035928	114218885	114224143
ZmMQTL9.2	9	GRMZM2G339725	114253414	114253793
ZmMQTL9.2	9	GRMZM2G704345	114260879	114261258
ZmMQTL9.2	9	GRMZM2G148180	114301798	114306095
ZmMQTL9.2	9	GRMZM2G148216	114324114	114328478
ZmMQTL9.2	9	GRMZM2G042576	114381823	114384265
ZmMQTL9.2	9	GRMZM2G015324	114480822	114485894
ZmMQTL9.2	9	GRMZM2G428470	114575015	114577006
ZmMQTL9.2	9	GRMZM2G150489	114582398	114587816
ZmMQTL9.2	9	GRMZM2G028796	114714280	114741519
ZmMQTL9.2	9	GRMZM2G704347	114770329	114770999
ZmMQTL9.2	9	GRMZM2G093880	114801180	114843375
ZmMQTL9.2	9	GRMZM2G125513	114942807	114946957
ZmMQTL9.2	9	GRMZM2G067734	114985041	114989301
ZmMQTL9.2	9	GRMZM2G368610	115003093	115004845
ZmMQTL9.2	9	GRMZM2G040991	115075690	115078291
ZmMQTL9.2	9	GRMZM2G041125	115078844	115084341
ZmMQTL9.2	9	GRMZM2G025133	115206274	115207077
ZmMQTL9.2	9	GRMZM2G119079	115344860	115349565
ZmMQTL9.2	9	GRMZM2G119146	115351179	115354729
ZmMQTL9.2	9	GRMZM2G069807	115402588	115404750
ZmMQTL9.2	9	GRMZM5G843478	115425223	115425953
ZmMQTL9.2	9	GRMZM2G076852	115435558	115436467
ZmMQTL9.2	9	GRMZM2G034110	115514418	115517835
ZmMQTL9.2	9	GRMZM2G034061	115519259	115524432
ZmMQTL9.2	9	GRMZM2G048854	115581682	115583141
ZmMQTL9.2	9	GRMZM2G169200	115585318	115586533
ZmMQTL9.2	9	GRMZM5G889719	115615846	115616692
ZmMQTL9.2	9	GRMZM5G818887	115692360	115698056
ZmMQTL9.2	9	GRMZM2G004483	115786896	115789787
ZmMQTL9.2	9	GRMZM2G004516	115793149	115794875
ZmMQTL9.2	9	GRMZM2G004544	115798709	115800060
ZmMQTL9.2	9	GRMZM2G473310	115909827	115915380
ZmMQTL9.2	9	GRMZM2G101058	115980191	115982001
ZmMQTL9.2	9	GRMZM2G704352	115985799	115986269
ZmMQTL9.2	9	GRMZM2G101007	116011176	116012459
ZmMQTL9.2	9	GRMZM2G316827	116072088	116074528
ZmMQTL9.2	9	GRMZM2G013002	116265518	116268415
ZmMQTL9.2	9	GRMZM2G013671	116292643	116294506
ZmMQTL9.2	9	GRMZM2G082520	116378673	116380544
ZmMQTL9.2	9	GRMZM2G059785	116467630	116469153
ZmMQTL9.2	9	GRMZM2G073260	116703820	116705288
ZmMQTL9.2	9	GRMZM5G806268	116741200	116742632
ZmMQTL9.2	9	GRMZM5G874373	116744717	116746140
ZmMQTL9.2	9	GRMZM2G094990	116774137	116775721
ZmMQTL9.2	9	GRMZM2G315786	116802385	116805078
ZmMQTL9.2	9	GRMZM2G152214	116920466	116922111
ZmMQTL9.2	9	GRMZM2G026952	116972383	116980458
ZmMQTL9.2	9	GRMZM2G026889	116981970	116985956
ZmMQTL9.2	9	GRMZM2G409265	117044494	117052088
ZmMQTL9.2	9	GRMZM2G108668	117068038	117069106
ZmMQTL9.2	9	GRMZM2G108619	117072470	117075925
ZmMQTL9.2	9	GRMZM2G409245	117079358	117083079
ZmMQTL9.2	9	GRMZM2G178546	117179607	117183243
ZmMQTL9.2	9	GRMZM2G477685	117205286	117206086
ZmMQTL9.2	9	GRMZM2G477697	117209893	117210545
ZmMQTL9.2	9	GRMZM2G027167	117237987	117238704
ZmMQTL9.2	9	GRMZM2G027221	117240389	117241077
ZmMQTL9.2	9	GRMZM2G106324	117402187	117402966
ZmMQTL9.2	9	GRMZM2G117949	117530781	117531764
ZmMQTL9.2	9	GRMZM2G117956	117559269	117561945
ZmMQTL9.2	9	GRMZM2G117999	117574913	117578727
ZmMQTL9.2	9	GRMZM2G118022	117580660	117585893
ZmMQTL9.2	9	GRMZM2G009070	117602449	117606164
ZmMQTL9.2	9	GRMZM5G897795	117629996	117634989
ZmMQTL9.2	9	GRMZM5G861756	117651274	117654798
ZmMQTL9.2	9	GRMZM2G072886	117765964	117767293
ZmMQTL9.2	9	GRMZM2G071074	117790156	117791570
ZmMQTL9.2	9	GRMZM5G803886	117798260	117799026
ZmMQTL9.2	9	GRMZM2G094828	117927184	117939071
ZmMQTL9.2	9	GRMZM2G020852	118077156	118078665
ZmMQTL9.2	9	GRMZM2G146551	118273114	118274521
ZmMQTL9.2	9	GRMZM2G181202	118276388	118277739
ZmMQTL9.2	9	GRMZM2G428539	118291386	118294336
ZmMQTL9.2	9	GRMZM2G428579	118298086	118300177
ZmMQTL9.2	9	GRMZM2G128577	118312977	118316544
ZmMQTL9.2	9	GRMZM2G128590	118317455	118318115
ZmMQTL9.2	9	GRMZM2G336077	118373414	118382922
ZmMQTL9.2	9	GRMZM2G439983	118426796	118427267
ZmMQTL9.2	9	GRMZM5G804470	118433248	118435665
ZmMQTL9.2	9	GRMZM2G019353	118520202	118521206
ZmMQTL9.2	9	GRMZM2G019430	118524722	118552009
ZmMQTL9.2	9	GRMZM2G114033	118689012	118692057
ZmMQTL9.2	9	GRMZM2G113873	118703713	118709158
ZmMQTL9.2	9	GRMZM2G161255	119077863	119078400
ZmMQTL9.2	9	GRMZM2G345155	119153300	119153983
ZmMQTL9.2	9	GRMZM2G424075	119182495	119183136
ZmMQTL9.2	9	GRMZM2G126120	119190369	119195585
ZmMQTL9.2	9	GRMZM2G126216	119199287	119200131
ZmMQTL9.2	9	GRMZM2G028921	119384145	119387000
ZmMQTL9.2	9	GRMZM2G097987	119540240	119542982
ZmMQTL9.2	9	GRMZM2G098079	119552644	119559992
ZmMQTL9.2	9	GRMZM2G098179	119563180	119564683
ZmMQTL9.2	9	GRMZM2G417255	119677249	119678377
ZmMQTL9.2	9	GRMZM2G117680	119681381	119684901
ZmMQTL9.2	9	GRMZM2G045518	119695496	119696391
ZmMQTL9.2	9	GRMZM2G052654	119725266	119729992
ZmMQTL9.2	9	GRMZM5G832108	119745126	119747451
ZmMQTL9.2	9	GRMZM5G854500	119846436	119848351
ZmMQTL9.2	9	GRMZM2G451861	119912851	119914789
ZmMQTL9.2	9	GRMZM2G151476	119912951	119914866
ZmMQTL9.2	9	GRMZM2G151387	119964798	119970211
ZmMQTL9.2	9	GRMZM2G093092	120033581	120035107
ZmMQTL9.2	9	GRMZM2G106172	120093187	120094664
ZmMQTL9.2	9	GRMZM2G013934	120148208	120154207
ZmMQTL9.2	9	GRMZM2G035517	120199685	120202796
ZmMQTL9.2	9	GRMZM2G035531	120223777	120224648
ZmMQTL9.2	9	GRMZM2G128491	120334132	120336826
ZmMQTL9.2	9	GRMZM2G093096	120411437	120416701
ZmMQTL9.2	9	GRMZM2G000209	120482566	120484947
ZmMQTL9.2	9	GRMZM2G000219	120503781	120505559
ZmMQTL9.2	9	GRMZM2G300163	120508368	120509239
ZmMQTL9.2	9	GRMZM5G807424	120510186	120510683
ZmMQTL9.2	9	GRMZM2G431243	120610583	120618827
ZmMQTL9.2	9	GRMZM2G132238	120619905	120621341
ZmMQTL9.2	9	GRMZM2G320206	120668466	120671022
ZmMQTL9.2	9	GRMZM2G337548	120767368	120769555
ZmMQTL9.2	9	GRMZM2G092910	120900511	120903874
ZmMQTL9.2	9	GRMZM2G154029	121000192	121003595
ZmMQTL9.2	9	GRMZM2G019029	121042043	121044689
ZmMQTL9.2	9	GRMZM2G386440	121051094	121052243
ZmMQTL9.2	9	GRMZM2G377443	121119078	121122350
ZmMQTL9.2	9	GRMZM2G035809	121136690	121141166
ZmMQTL9.2	9	GRMZM2G076268	121198915	121200636
ZmMQTL9.2	9	GRMZM5G830250	121285711	121309105
ZmMQTL9.2	9	GRMZM2G302873	121309960	121313438
ZmMQTL9.2	9	GRMZM5G808613	121327106	121329830
ZmMQTL9.2	9	GRMZM2G094396	121477771	121480114
ZmMQTL9.2	9	GRMZM2G136495	121838114	121841737
ZmMQTL9.2	9	GRMZM2G136538	121844217	121848798
ZmMQTL9.2	9	GRMZM2G004222	121860631	121866994
ZmMQTL9.2	9	GRMZM2G150213	121971040	121975908
ZmMQTL9.2	9	GRMZM2G150242	121976605	121979077
ZmMQTL9.2	9	GRMZM2G104676	121983391	121989352
ZmMQTL9.2	9	GRMZM5G826216	121989567	121990343
ZmMQTL9.2	9	GRMZM2G053004	122070359	122073858
ZmMQTL9.2	9	GRMZM2G145558	122078955	122079177
ZmMQTL9.2	9	GRMZM5G811697	122289758	122293108
ZmMQTL9.2	9	GRMZM2G704381	122315294	122317762
ZmMQTL9.2	9	GRMZM2G077495	122343877	122349453
ZmMQTL9.2	9	GRMZM2G704383	122380024	122380870
ZmMQTL9.2	9	GRMZM2G314663	122382146	122387900
ZmMQTL9.2	9	GRMZM2G314769	122457298	122458686
ZmMQTL9.2	9	GRMZM2G152908	122479051	122485725
ZmMQTL9.2	9	GRMZM2G152105	122773639	122779565
ZmMQTL9.2	9	GRMZM2G044180	122812372	122817727
ZmMQTL9.2	9	GRMZM5G841871	122826136	122826753
ZmMQTL9.2	9	GRMZM2G125813	122850992	122851593
ZmMQTL9.2	9	GRMZM2G425482	122854002	122855195
ZmMQTL9.2	9	GRMZM2G704392	122901827	122902227
ZmMQTL9.2	9	GRMZM2G007252	123079300	123083985
ZmMQTL9.2	9	GRMZM2G007103	123085402	123089976
ZmMQTL9.2	9	GRMZM2G308735	123097525	123098781
ZmMQTL9.2	9	GRMZM2G114312	123126254	123130534
ZmMQTL9.2	9	GRMZM2G359304	123178842	123180450
ZmMQTL9.2	9	GRMZM2G359305	123187759	123192349
ZmMQTL9.2	9	GRMZM2G359314	123203142	123205663
ZmMQTL9.2	9	GRMZM2G359322	123215069	123216079
ZmMQTL9.2	9	GRMZM2G057865	123231805	123234930
ZmMQTL9.2	9	GRMZM2G435049	123261232	123262209
ZmMQTL9.2	9	GRMZM2G078890	123362059	123366233
ZmMQTL9.2	9	GRMZM2G109286	123472099	123474387
ZmMQTL9.2	9	GRMZM2G109326	123497639	123499951
ZmMQTL9.2	9	GRMZM2G168392	123618163	123620112
ZmMQTL9.2	9	GRMZM2G124317	123666927	123670137
ZmMQTL9.2	9	GRMZM2G124239	123670459	123684790
ZmMQTL9.2	9	GRMZM2G138985	123853751	123854360
ZmMQTL9.2	9	GRMZM2G138987	123855326	123859064
ZmMQTL9.2	9	GRMZM2G053831	123880653	123883539
ZmMQTL9.2	9	GRMZM2G054020	123893168	123900344
ZmMQTL9.2	9	GRMZM2G127853	123993838	123995793
ZmMQTL9.2	9	GRMZM5G842555	124025242	124032595
ZmMQTL9.2	9	GRMZM2G372952	124088376	124089516
ZmMQTL9.2	9	GRMZM2G429110	124208172	124212513
ZmMQTL9.2	9	GRMZM2G078924	124228167	124232037
ZmMQTL9.2	9	GRMZM2G162949	124286786	124290936
ZmMQTL9.2	9	GRMZM2G162968	124293004	124299258
ZmMQTL9.2	9	GRMZM2G075104	124408561	124419345
ZmMQTL9.2	9	GRMZM2G372632	124424695	124428135
ZmMQTL9.2	9	GRMZM2G171428	124488681	124495259
ZmMQTL9.2	9	GRMZM2G171401	124496146	124500824
ZmMQTL9.2	9	GRMZM2G113345	124520441	124522445
ZmMQTL9.2	9	GRMZM2G113372	124523832	124524507
ZmMQTL9.2	9	GRMZM2G412254	124528704	124531493
ZmMQTL9.2	9	GRMZM5G875253	124567385	124572570
ZmMQTL9.2	9	GRMZM2G163774	124574422	124576112
ZmMQTL9.2	9	GRMZM5G891276	124603873	124617636
ZmMQTL9.2	9	GRMZM2G359033	124820735	124821554
ZmMQTL9.2	9	GRMZM5G897980	124834818	124837635
ZmMQTL9.2	9	GRMZM2G007426	124845544	124847059
ZmMQTL9.2	9	GRMZM2G371030	124879812	124880316
ZmMQTL9.2	9	GRMZM2G124409	124901787	124903196
ZmMQTL9.2	9	GRMZM2G105092	124924582	124925374
ZmMQTL9.2	9	GRMZM2G089977	124952795	124954085
ZmMQTL9.2	9	GRMZM2G097524	124994357	124995215
ZmMQTL9.2	9	GRMZM2G113860	125016717	125017655
ZmMQTL9.2	9	GRMZM2G113866	125021719	125026728
ZmMQTL9.2	9	GRMZM2G114820	125166270	125168025
ZmMQTL9.2	9	GRMZM2G415793	125176154	125177527
ZmMQTL9.2	9	GRMZM2G438121	125205622	125206612
ZmMQTL9.2	9	GRMZM2G137816	125216178	125218290
ZmMQTL9.2	9	GRMZM2G137869	125223240	125224349
ZmMQTL9.2	9	GRMZM2G047546	125311463	125312189
ZmMQTL9.2	9	GRMZM5G869628	125375590	125379124
ZmMQTL9.2	9	GRMZM2G127141	125383955	125388954
ZmMQTL9.2	9	GRMZM2G127224	125392742	125397876
ZmMQTL9.2	9	GRMZM2G065800	125427588	125428702
ZmMQTL9.2	9	GRMZM2G065696	125429068	125431970
ZmMQTL9.2	9	GRMZM2G127029	125472793	125473942
ZmMQTL9.2	9	GRMZM2G163398	125555469	125558707
ZmMQTL9.2	9	GRMZM2G070034	125606159	125639409
ZmMQTL9.2	9	GRMZM2G149273	125686150	125687468
ZmMQTL9.2	9	GRMZM2G142999	125822460	125823598
ZmMQTL9.2	9	GRMZM2G174286	125944425	125951464
ZmMQTL9.2	9	GRMZM2G431083	125953431	125953890
ZmMQTL9.2	9	GRMZM2G131221	125982472	125984348
ZmMQTL9.2	9	GRMZM5G834208	126049456	126049636
ZmMQTL9.2	9	GRMZM2G462537	126068808	126069427
ZmMQTL9.2	9	GRMZM2G043980	126096683	126104093
ZmMQTL9.2	9	GRMZM2G043958	126104825	126107302
ZmMQTL9.2	9	GRMZM2G343856	126119574	126123117
ZmMQTL9.2	9	GRMZM2G312078	126153831	126154974
ZmMQTL9.2	9	GRMZM2G009163	126157038	126161158
ZmMQTL9.2	9	GRMZM2G009359	126169999	126170583
ZmMQTL9.2	9	GRMZM2G128301	126256593	126257200
ZmMQTL9.2	9	GRMZM2G170843	126274882	126281328
ZmMQTL9.2	9	GRMZM2G591258	126291731	126311828
[truncated: 274 more rows]
