# Supplementary material for: Meta-analysis and co-expression analysis revealed stable QTL and candidate genes conferring resistances to Fusarium and Gibberella ear rots while reducing mycotoxin contamination in maize
Source: Front Plant Sci. 2022 Oct 31;13:1050891. doi: 10.3389/fpls.2022.1050891 (PMC9662303; doi:10.3389/fpls.2022.1050891)
Supplement: Supplementary file 1 [file DataSheet_1.zip › Supplementary Files 1-8/Supplementary File 7.xlsx]

## Sheet: Sheet1
Supplementary File 7: Expression level in transcripts per million (TPM) of differentially expressed candidate genes (CG) in two maize lines under control conditions and after infection with Fusarium graminearum. DAI = days after inoculation, FC = fold change
Meta-QTL	GeneID	CO441 (resistant line)						B37 (susceptible line)						Line-specificity
		mock, 1 DAI	Fusarium, 1 DAI	FC, 1 DAI	mock, 2 DAI	Fusarium, 2 DAI	FC, 2 DAI	mock, 1 DAI	Fusarium, 1 DAI	FC, 1 DAI	mock, 2 DAI	Fusarium, 2 DAI	FC, 2 DAI
ZmMQTL1.4	GRMZM2G135617	0	0	0	0	0	0	0	0	0	25.12	6.99	-3.29	B37-specific CG
ZmMQTL1.4	GRMZM2G337191	0	0	0	9.68	33.15	3.66	0	0	0	0	0	0	CO441-specific CG
ZmMQTL1.4	GRMZM2G703858	0	0	0	5.21	22.34	4.41	0	0	0	0	0	0	CO441-specific CG
ZmMQTL1.5	GRMZM2G011078	0	0	0	0	0	0	0	0	0	26.94	89.12	3.57	Specific to B37
ZmMQTL1.5	GRMZM2G031938	0	0	0	53.02	111.05	2.22	0	0	0	50.68	112.9	2.41	Common CG
ZmMQTL1.5	GRMZM2G066067	0	0	0	0	0	0	0	0	0	3.08	14.52	4.92	B37-specific CG
ZmMQTL1.5	GRMZM2G118172	0	0	0	0	0	0	2.23	15.32	7.48	1.43	14.33	9.96	B37-specific CG
ZmMQTL1.5	GRMZM2G145412	0	0	0	0	0	0	0	0	0	0.66	17.92	24.57	B37-specific CG
ZmMQTL1.5	GRMZM2G146108	0	0	0	0	0	0	0.48	10.42	19.41	0.33	7.68	18.2	B37-specific CG
ZmMQTL1.5	GRMZM2G323943	0	0	0	1.87	16.4	8.78	0	0	0	0.56	9.25	14.59	Common CG
ZmMQTL1.5	GRMZM2G472643	0	0	0	4.84	19.63	4.25	0	0	0	0	0	0	CO441-specific CG
ZmMQTL1.5	GRMZM5G872578	0	0	0	0	0	0	0	0	0	0.19	6.66	22.38	B37-specific CG
ZmMQTL1.7	GRMZM2G055802	0	0	0	0	0	0	0	0	0	4.99	18.18	3.86	B37-specific CG
ZmMQTL1.7	GRMZM2G061626	0	0	0	0	0	0	0	0	0	10.6	62.27	6.26	B37-specific CG
ZmMQTL1.7	GRMZM2G093776	0	0	0	0	0	0	0	0	0	3.46	17.24	5.23	B37-specific CG
ZmMQTL1.7	GRMZM2G338809	0	0	0	6.6	33.44	5.41	0	0	0	14.45	41.63	3.11	Common CG
ZmMQTL1.7	GRMZM2G347043	0	0	0	40.05	118.27	3.02	33.02	91.05	3.17	25.54	141.86	5.97	Common CG
ZmMQTL1.7	GRMZM2G361210	0	0	0	1.38	15.34	10.82	0	0	0	2.57	75.16	30.12	Common CG
ZmMQTL1.7	GRMZM5G806735	0	0	0	0	0	0	0	0	0	0.38	7.71	16.47	B37-specific CG
ZmMQTL2.2	GRMZM2G050234	0	0	0	0.82	9.49	10.95	0	0	0	0.72	61.23	77.67	Common CG
ZmMQTL2.2	GRMZM2G080992	0	0	0	0	0	0	0	0	0	0.06	18.03	102.89	B37-specific CG
ZmMQTL2.2	GRMZM2G120016	0	0	0	6.23	46.23	7.6	3.15	55.65	19.88	3.12	168.36	56.25	Common CG
ZmMQTL2.2	GRMZM2G131280	0	0	0	0	0	0	0	0	0	17.03	46.56	2.96	B37-specific CG
ZmMQTL2.2	GRMZM2G146866	0	0	0	0	0	0	0	0	0	0.52	7.79	13.07	B37-specific CG
ZmMQTL2.2	GRMZM2G164340	0	0	0	0	0	0	0	0	0	28.77	4.58	-5.66	B37-specific CG
ZmMQTL2.2	GRMZM2G164405	0	0	0	0	0	0	0	0	0	2.8	108.81	40.43	B37-specific CG
ZmMQTL2.2	GRMZM2G314396	0	0	0	0	0	0	0	0	0	10.19	33.16	3.49	B37-specific CG
ZmMQTL2.2	GRMZM2G342033	0	0	0	3.41	18.25	5.66	0.85	10.17	11.92	1.43	12.99	9.06	Common CG
ZmMQTL2.2	GRMZM2G379540	0	0	0	0	0	0	0	0	0	6.48	20.7	3.41	B37-specific CG
ZmMQTL3.3	GRMZM2G004161	0	0	0	0	0	0	0	0	0	2.69	24.01	9.25	B37-specific CG
ZmMQTL3.3	GRMZM2G086845	0	0	0	31.13	89.7	2.97	43.67	142.71	3.77	39.03	123.87	3.41	Common CG
ZmMQTL4.3	GRMZM2G036464	0	0	0	0	0	0	0	0	0	92.98	262.74	3.08	B37-specific CG
ZmMQTL4.3	GRMZM2G044537	0	0	0	0	0	0	1.35	10.55	8.19	1.2	18.16	14.87	B37-specific CG
ZmMQTL4.3	GRMZM2G125943	0	0	0	0	0	0	0	0	0	2.07	14.21	7.02	B37-specific CG
ZmMQTL4.3	GRMZM2G156785	0	0	0	7.55	26.97	3.9	0	0	0	0	0	0	CO441-specific CG
ZmMQTL4.3	GRMZM2G168431	0	0	0	0	0	0	0	0	0	4.38	36.61	8.8	B37-specific CG
ZmMQTL4.3	GRMZM2G467934	0	0	0	0	0	0	0.23	9.84	31.41	0.45	18.89	35.52	B37-specific CG
ZmMQTL4.4	GRMZM2G008839	0	0	0	0	0	0	0	0	0	0.34	12.28	28.05	B37-specific CG
ZmMQTL4.4	GRMZM2G015912	0	0	0	1.24	19.99	15.65	0	0	0	1.38	30.44	21.85	Common CG
ZmMQTL4.4	GRMZM2G035704	0	0	0	2.35	26.28	11.37	0	0	0	1.16	41.58	34.81	Common CG
ZmMQTL4.4	GRMZM2G126732	0	0	0	0	0	0	0	0	0	67.35	13.12	-4.71	B37-specific CG
ZmMQTL4.4	GRMZM2G139293	0	0	0	16.75	67.53	4.38	0	0	0	22.69	104.07	4.95	Common CG
ZmMQTL7.1	GRMZM2G079632	0	0	0	0	0	0	0	0	0	9.58	96.34	10.75	B37-specific CG
ZmMQTL7.1	GRMZM2G340656	0	0	0	9.45	45.94	5.21	0	0	0	0	0	0	CO441-specific CG
ZmMQTL7.3	GRMZM2G443829	0	0	0	0	0	0	0	0	0	0.64	9.62	13.57	B37-specific CG
ZmMQTL9.2	GRMZM2G011151	0	0	0	1.05	21.76	20.01	0	0	0	0	0	0	CO441-specific CG
ZmMQTL9.2	GRMZM2G026889	0	0	0	0	0	0	0	0	0	4.1	20.18	5.2	B37-specific CG
ZmMQTL9.2	GRMZM2G035749	0	0	0	0	0	0	0	0	0	1.67	10.08	6.1	B37-specific CG
ZmMQTL9.2	GRMZM2G065696	0	0	0	12.12	53.05	4.46	6.02	33.55	6.31	5.83	52.4	9.57	Common CG
ZmMQTL9.2	GRMZM2G093092	26.41	146.03	5.84	61.05	387.58	6.46	0	0	0	0	0	0	CO441-specific CG
ZmMQTL9.2	GRMZM2G105092	0	0	0	0	0	0	0	0	0	0.04	8.68	54.89	B37-specific CG
ZmMQTL9.2	GRMZM2G113860	0	0	0	0.13	7.96	33.95	0.2	12.06	41.21	0	35.14	283.73	Common CG
ZmMQTL9.2	GRMZM2G178546	0	0	0	0	0	0	0	0	0	24.16	97.05	4.32	B37-specific CG
ZmMQTL9.2	GRMZM2G446363	0	0	0	0	0	0	1.64	10.41	6.77	1.46	11.53	7.92	B37-specific CG
ZmMQTL9.4	GRMZM2G004377	0	0	0	0	0	0	0	0	0	8.94	25.5	3.05	B37-specific CG
ZmMQTL9.4	GRMZM2G036351	0	0	0	2.94	16.82	5.84	2.47	14.97	6.68	2.67	29.97	11.61	Common CG
ZmMQTL9.4	GRMZM2G067402	0	0	0	0	0	0	51.01	337.77	7.73	43.47	481.9	12.02	B37-specific CG
ZmMQTL9.4	GRMZM2G342907	0	0	0	0	0	0	1.9	18.77	10.71	2.01	46.72	23.68	B37-specific CG
ZmMQTL9.4	GRMZM2G423331	7.79	84.71	11.3	6.91	128.53	18.92	0.37	17.22	39.81	0.16	67.39	244.08	Common CG
