# Supplementary material for: Meta-analysis and co-expression analysis revealed stable QTL and candidate genes conferring resistances to Fusarium and Gibberella ear rots while reducing mycotoxin contamination in maize
Source: Front Plant Sci. 2022 Oct 31;13:1050891. doi: 10.3389/fpls.2022.1050891 (PMC9662303; doi:10.3389/fpls.2022.1050891)
Supplement: Supplementary file 1 [file DataSheet_1.zip › Supplementary Files 1-8/Supplementary File 8.xlsx]

## Sheet: Sheet1
Supplementary File 8: Annotation and ontology terms and fonctional category of differentially expressed candidate genes (CG) in both resistant (CO441) and susceptible (B37) lines within meta-QTL (MQTL)
MQTL	GeneID	Line-specificity	Annotation	Gene ontology	Functional category
ZmMQTL3.3	GRMZM2G004161	B37-specific CG	uncharacterized protein
ZmMQTL9.4	GRMZM2G004377	B37-specific CG	uncharacterized protein
ZmMQTL4.4	GRMZM2G008839	B37-specific CG	uncharacterized protein
ZmMQTL1.5	GRMZM2G011078	Specific to B37	SC3 protein	Protein transport	Transport activity
ZmMQTL1.5	GRMZM2G011078	Specific to B37	SC3 protein	Integral component of membrane	(membrane, ribosome, cytoskeleton, nucleus) component
ZmMQTL9.2	GRMZM2G011151	CO441-specific CG	tps21 - terpene synthase21	lyase activity	Lyase activity
ZmMQTL9.2	GRMZM2G011151	CO441-specific CG	tps21 - terpene synthase21	Defense response	Defense response
ZmMQTL9.2	GRMZM2G011151	CO441-specific CG	tps21 - terpene synthase21	Terpenoid biosynthetic process	Secondary metabolites biosynthesis
ZmMQTL9.2	GRMZM2G011151	CO441-specific CG	tps21 - terpene synthase21	Magnesium ion binding	(ATP, ion, protein, DNA) binding activity
ZmMQTL4.4	GRMZM2G015912	Common CG	probable calcium-binding protein CML17	Calcium ion binding	(ATP, ion, protein, DNA) binding activity
ZmMQTL9.2	GRMZM2G026889	B37-specific CG	uncharacterized protein
ZmMQTL1.5	GRMZM2G031938	Common CG	protein DETOXIFICATION 40	Drug transmembrane transporter activity	Transport activity
ZmMQTL1.5	GRMZM2G031938	Common CG	protein DETOXIFICATION 40	Membrane	(membrane, ribosome, cytoskeleton, nucleus) component
ZmMQTL4.4	GRMZM2G035704	Common CG	putative RING zinc finger domain superfamily protein	Zinc and protein binding	(ATP, ion, protein, DNA) binding activity
ZmMQTL4.4	GRMZM2G035704	Common CG	putative RING zinc finger domain superfamily protein	Regulation of transcription, DNA-templated	DNA transcription
ZmMQTL9.2	GRMZM2G035749	B37-specific CG	Beta-amylase 3 chloroplastic	Polysaccharide catabolic process	polysaccharide catabolic process
ZmMQTL9.2	GRMZM2G035749	B37-specific CG	Beta-amylase 3 chloroplastic	Structural constituent of ribosome	(membrane, ribosome, cytoskeleton, nucleus) component
ZmMQTL9.4	GRMZM2G036351	Common CG	zim4 - ZIM-transcription factor 4	DNA transcription	DNA transcription
ZmMQTL9.4	GRMZM2G036351	Common CG	zim4 - ZIM-transcription factor 4	Transcription regulation	DNA transcription
ZmMQTL4.3	GRMZM2G036464	B37-specific CG	gln5 - glutamine synthetase5	ATP binding	(ATP, ion, protein, DNA) binding activity
ZmMQTL4.3	GRMZM2G036464	B37-specific CG	gln5 - glutamine synthetase5	Ligase activity	Ligase activity
ZmMQTL4.3	GRMZM2G044537	B37-specific CG	RING zinc finger protein-like	Zinc and protein binding	(ATP, ion, protein, DNA) binding activity
ZmMQTL2.2	GRMZM2G050234	Common CG	uncharacterized protein
ZmMQTL1.7	GRMZM2G055802	B37-specific CG	Bowman-Birk type trypsin inhibitor	Serine-type endopeptidase inhibitor activity	Oxidation process
ZmMQTL1.7	GRMZM2G061626	B37-specific CG	ZFP16-2	Zinc ion binding	(ATP, ion, protein, DNA) binding activity
ZmMQTL9.2	GRMZM2G065696	Common CG	uncharacterized protein
ZmMQTL1.5	GRMZM2G066067	B37-specific CG	uncharacterized protein
ZmMQTL9.4	GRMZM2G067402	B37-specific CG	hb1 - hemoglobin1	Iron ion binding	(ATP, ion, protein, DNA) binding activity
ZmMQTL9.4	GRMZM2G067402	B37-specific CG	hb1 - hemoglobin1	Programmed cell death	Cell death
ZmMQTL9.4	GRMZM2G067402	B37-specific CG	hb1 - hemoglobin1	Oxygen binding	(ATP, ion, protein, DNA) binding activity
ZmMQTL9.4	GRMZM2G067402	B37-specific CG	hb1 - hemoglobin1	Oxygen transport	Transport activity
ZmMQTL7.1	GRMZM2G079632	B37-specific CG	nactf4 - NAC-transcription factor 4	DNA binding	(ATP, ion, protein, DNA) binding activity
ZmMQTL7.1	GRMZM2G079632	B37-specific CG	nactf4 - NAC-transcription factor 4	Regulation of transcription, DNA-templated	DNA transcription
ZmMQTL2.2	GRMZM2G080992	B37-specific CG	putative MATE efflux family protein	Drug transmembrane transport	Transport activity
ZmMQTL3.3	GRMZM2G086845	Common CG	frk1 - fructokinase1	Fructokinase activity	Receptor kinase activity
ZmMQTL9.2	GRMZM2G093092	CO441-specific CG	fomt2 - flavonoid O-methyltransferase 2	O-methyltransferase activity	Transferase activity
ZmMQTL9.2	GRMZM2G093092	CO441-specific CG	fomt2 - flavonoid O-methyltransferase 2	Protein dimerization activity	Signal transduction
ZmMQTL9.2	GRMZM2G093092	CO441-specific CG	fomt2 - flavonoid O-methyltransferase 2	Flavonoid and lignin biosynthetic process	Secondary metabolites biosynthesis
ZmMQTL9.2	GRMZM2G093092	CO441-specific CG	fomt2 - flavonoid O-methyltransferase 2	O-methyltransferase activity	Cell wall metabolism
ZmMQTL1.7	GRMZM2G093776	B37-specific CG	protein phosphatase 2C 35	Proteolysis	Oxidation process
ZmMQTL9.2	GRMZM2G105092	B37-specific CG	Zinc finger protein 36	Zinc binding	(ATP, ion, protein, DNA) binding activity
ZmMQTL9.2	GRMZM2G113860	Common CG	Zinc finger protein 36	Zinc binding	(ATP, ion, protein, DNA) binding activity
ZmMQTL1.5	GRMZM2G118172	B37-specific CG	vq10 - VQ motif-transcription factor10	Ice binding	(ATP, ion, protein, DNA) binding activity
ZmMQTL2.2	GRMZM2G120016	Common CG	Cis-zeatin O-glucosyltransferase 1	Transferase activity	Transferase activity
ZmMQTL4.3	GRMZM2G125943	B37-specific CG	hk6 - histidine kinase6	Phosphorelay sensor kinase activity	Receptor kinase activity
ZmMQTL4.3	GRMZM2G125943	B37-specific CG	hk6 - histidine kinase6	ATP binding	(ATP, ion, protein, DNA) binding activity
ZmMQTL4.3	GRMZM2G125943	B37-specific CG	hk6 - histidine kinase6	Regulation of transcription, DNA-templated	DNA transcription
ZmMQTL4.3	GRMZM2G125943	B37-specific CG	hk6 - histidine kinase6	Membrane	(membrane, ribosome, cytoskeleton, nucleus) component
ZmMQTL4.4	GRMZM2G126732	B37-specific CG	acco20 - 1-aminocyclopropane-1-carboxylate oxidase20	Oxidation-reduction process	Oxidation process
ZmMQTL4.4	GRMZM2G126732	B37-specific CG	acco20 - 1-aminocyclopropane-1-carboxylate oxidase20	Iron ion binding	(ATP, ion, protein, DNA) binding activity
ZmMQTL2.2	GRMZM2G131280	B37-specific CG	platz5 - PLATZ-transcription factor 5	Zinc ion binding	(ATP, ion, protein, DNA) binding activity
ZmMQTL1.4	GRMZM2G135617	B37-specific CG	uncharacterized protein
ZmMQTL4.4	GRMZM2G139293	Common CG	uncharacterized protein
ZmMQTL1.5	GRMZM2G145412	B37-specific CG	zim18 - ZIM-transcription factor 18	DNA transcription	DNA transcription
ZmMQTL1.5	GRMZM2G145412	B37-specific CG	zim18 - ZIM-transcription factor 18	Transcription regulation	DNA transcription
ZmMQTL1.5	GRMZM2G146108	B37-specific CG	saur11 - small auxin up RNA11	Auxin signaling pathway	Auxin signaling pathway
ZmMQTL2.2	GRMZM2G146866	B37-specific CG	probable L-type lectin-domain containing receptor kinase S.5	Protein serine/threonine kinase activity	Receptor kinase activity
ZmMQTL2.2	GRMZM2G146866	B37-specific CG	probable L-type lectin-domain containing receptor kinase S.5	ATP binding	(ATP, ion, protein, DNA) binding activity
ZmMQTL2.2	GRMZM2G146866	B37-specific CG	probable L-type lectin-domain containing receptor kinase S.5	protein phosphorylation	Oxidation process
ZmMQTL4.3	GRMZM2G156785	CO441-specific CG	hmg3 - high mobility group protein3	DNA binding	(ATP, ion, protein, DNA) binding activity
ZmMQTL2.2	GRMZM2G164340	B37-specific CG	nitrilase-associated protein	Oxidation-reduction	Oxidation process
ZmMQTL2.2	GRMZM2G164340	B37-specific CG	nitrilase-associated protein	Cortical microtubule cytoskeleton organization	(membrane, ribosome, cytoskeleton, nucleus) component
ZmMQTL2.2	GRMZM2G164405	B37-specific CG	acs2 - 1-aminocyclopropane-1-carboxylate synthase2	Transferase activity, transferring nitrogenous groups	Transferase activity
ZmMQTL2.2	GRMZM2G164405	B37-specific CG	acs2 - 1-aminocyclopropane-1-carboxylate synthase2	1-aminocyclopropane-1-carboxylate synthase activity	Ethylene signalling pathway
ZmMQTL2.2	GRMZM2G164405	B37-specific CG	acs2 - 1-aminocyclopropane-1-carboxylate synthase2	Pyridoxal phosphate binding	(ATP, ion, protein, DNA) binding activity
ZmMQTL4.3	GRMZM2G168431	B37-specific CG	aspartyl protease family protein	Proteolysis	Oxidation process
ZmMQTL9.2	GRMZM2G178546	B37-specific CG	trpp12 - trehalose-6-phosphate phosphatase12	Trehalose-phosphatase activity	Oxidation process
ZmMQTL2.2	GRMZM2G314396	B37-specific CG	cdpk5 - calcium dependent protein kinase5	Protein serine/threonine kinase activity	Receptor kinase activity
ZmMQTL2.2	GRMZM2G314396	B37-specific CG	cdpk5 - calcium dependent protein kinase5	Calcium ion binding	(ATP, ion, protein, DNA) binding activity
ZmMQTL2.2	GRMZM2G314396	B37-specific CG	cdpk5 - calcium dependent protein kinase5	ATP binding	(ATP, ion, protein, DNA) binding activity
ZmMQTL2.2	GRMZM2G314396	B37-specific CG	cdpk5 - calcium dependent protein kinase5	Protein phosphorylation	Oxidation process
ZmMQTL1.5	GRMZM2G323943	Common CG	uncharacterized protein
ZmMQTL1.4	GRMZM2G337191	CO441-specific CG	uncharacterized protein
ZmMQTL1.7	GRMZM2G338809	Common CG	amt8 - ammonium transporter8	Ammonium transmembrane transporter activity	Transport activity
ZmMQTL1.7	GRMZM2G338809	Common CG	amt8 - ammonium transporter8	Membrane	(membrane, ribosome, cytoskeleton, nucleus) component
ZmMQTL7.1	GRMZM2G340656	CO441-specific CG	aga1 - alkaline galactosidase1	Galactinol-sucrose galactosyltransferase activity	Transferase activity
ZmMQTL2.2	GRMZM2G342033	Common CG	S-norcoclaurine synthase 2	Defense response	Defense response
ZmMQTL9.4	GRMZM2G342907	B37-specific CG	sfp8 - sulfate transporter8	Secondary active sulfate transmembrane transporter activity	Transport activity
ZmMQTL9.4	GRMZM2G342907	B37-specific CG	sfp8 - sulfate transporter8	Integral component of membrane	(membrane, ribosome, cytoskeleton, nucleus) component
ZmMQTL1.7	GRMZM2G347043	Common CG	nactf49 - NAC-transcription factor 49	DNA binding	(ATP, ion, protein, DNA) binding activity
ZmMQTL1.7	GRMZM2G347043	Common CG	nactf49 - NAC-transcription factor 49	Regulation of transcription, DNA-templated	DNA transcription
ZmMQTL1.7	GRMZM2G347043	Common CG	nactf49 - NAC-transcription factor 49	Abscisic acid signaling pathway	Abscisic acid signaling pathway
ZmMQTL1.7	GRMZM2G361210	Common CG	Zinc finger protein ZAT11	Zinc ion binding	(ATP, ion, protein, DNA) binding activity
ZmMQTL2.2	GRMZM2G379540	B37-specific CG	membrane protein	Serine-type endopeptidase activity	Oxidation process
ZmMQTL9.4	GRMZM2G423331	Common CG	fomt4 - flavonoid O-methyltransferase 4	Caffeate O-methyltransferase activity	Secondary metabolites biosynthesis
ZmMQTL9.4	GRMZM2G423331	Common CG	fomt4 - flavonoid O-methyltransferase 4	Caffeate O-methyltransferase activity	Cell wall metabolism
ZmMQTL9.4	GRMZM2G423331	Common CG	fomt4 - flavonoid O-methyltransferase 4	Protein dimerization activity	Signal transduction
ZmMQTL7.3	GRMZM2G443829	B37-specific CG	putative lectin-like receptor protein kinase family protein	Protein serine/threonine kinase activity	Receptor kinase activity
ZmMQTL9.2	GRMZM2G446363	B37-specific CG	uncharacterized protein
ZmMQTL4.3	GRMZM2G467934	B37-specific CG	uncharacterized protein
ZmMQTL1.5	GRMZM2G472643	CO441-specific CG	cipk4 - calcineurin B-like-interacting protein kinase4	Protein serine/threonine kinase activity	Receptor kinase activity
ZmMQTL1.5	GRMZM2G472643	CO441-specific CG	cipk4 - calcineurin B-like-interacting protein kinase4	ATP binding	(ATP, ion, protein, DNA) binding activity
ZmMQTL1.5	GRMZM2G472643	CO441-specific CG	cipk4 - calcineurin B-like-interacting protein kinase4	Protein phosphorylation	Protein phosphorylation
ZmMQTL1.5	GRMZM2G472643	CO441-specific CG	cipk4 - calcineurin B-like-interacting protein kinase4	Signal transduction	Signal transduction
ZmMQTL1.4	GRMZM2G703858	CO441-specific CG	uncharacterized protein
ZmMQTL1.7	GRMZM5G806735	B37-specific CG	probable fucosyltransferase 7	Galactoside 2-alpha-L-fucosyltransferase activity	Transferase activity
ZmMQTL1.7	GRMZM5G806735	B37-specific CG	probable fucosyltransferase 7	Cell wall biogenesis	Cell wall metabolism
ZmMQTL1.7	GRMZM5G806735	B37-specific CG	probable fucosyltransferase 7	Membrane	(membrane, ribosome, cytoskeleton, nucleus) component
ZmMQTL1.5	GRMZM5G872578	B37-specific CG	F-box/LRR-repeat protein At3g48880	SCF ubiquitin ligase complex	Ligase activity
